# Supplementary material for: Tuning valley polarization of moiré trapped biexcitons by fine structure occupation in WS2/WSe2 heterostructures
Source: Nat Commun. 2025 Dec 26;17:1089. doi: 10.1038/s41467-025-67846-7 (PMC12852937; doi:10.1038/s41467-025-67846-7)
Supplement: Supplementary file 3 — Source Data [file 41467_2025_67846_MOESM3_ESM.xlsx]

## Sheet: Fig.1
	Figure 1c down
	Power (μW) Energy (eV)	0.0109947	0.0237253	0.0321573	0.0445573	0.0610907	0.0859733	0.127307	0.16864	0.209973	0.251307	0.29264	0.333973	0.375307	0.41664	0.457973	0.499307	0.539813	0.593547	0.64232	0.715893	0.816747	0.925867	1.07467	1.49379	2.39899	3.34387	4.1788	5.01787	5.8776	6.75387	7.49787	8.69653	9.97787	11.6973	15.128	19.6168	23.5765	27.7016	31.4547	36.1584	41.5648	50.096	58.6851	67.2245	79.4179	90.3547	100.109	108.128
	1.50482	-0.03333	-0.01667	-0.03333	-0.2	0	-0.13333	-0.9	-0.8	0.7	-0.1	0.4	0	-0.4	0.9	0.1	0.9	0.1	0.7	0.1	0.3	0.4	0	0.2	0.7	-0.2	0.1	0.5	1.5	0.9	0.5	1.1	1	2	0.6	1.8	5.6	8.4	16.4	21.8	39.2	45.8	86	118.4	143	184	214.2	247.2	271.8
	1.50444	0.06667	0.05	0.13333	-0.2	-0.16667	0.1	-0.4	-0.1	-0.6	1	-0.7	0.4	0.1	0.1	0.6	-0.1	-0.1	-1.2	0	0	0.4	0.1	0.3	0.2	1.1	0.2	0.3	0.1	0.8	1.9	0.9	1.4	2.4	1.6	1.2	6.6	9	14.4	26.4	39.4	52.4	92.4	120.6	156.2	188	217.4	243.8	270.8
	1.50407	-0.01667	0.1	0.23333	0	-0.13333	0.2	0.1	-0.4	0.2	0.6	0.2	-0.7	0.8	0.2	0.1	0.9	1	0	0.1	0	0.2	0.2	0.1	0	1.6	-0.5	0.3	0.4	0.8	1.1	0.8	0.2	0.6	2.4	4	7	10.6	16.6	27	39.2	55.8	82.2	120.2	150.4	186.6	206	271.4	284.2
	1.50369	0.075	0	0.03333	-0.26667	-0.06667	-0.26667	-0.1	-0.3	-0.1	0.2	0.7	-0.6	0.6	0.1	0.5	0	0.2	0.4	-0.2	-0.9	0.3	-0.2	0.1	0.9	0	-0.1	0.5	1.4	1	1.9	1.4	0	0.4	2.8	2.2	7.2	10.4	19.2	29.2	38.2	57.4	93.6	123	163.4	194.8	222	261.4	280.2
	1.50331	0.01667	0.13333	0.26667	-0.26667	0.03333	-0.13333	0.9	-0.3	0.3	-0.1	0.2	-0.1	0.3	-0.3	0.5	-0.4	0.6	0.1	0.2	0.9	-0.3	0.3	0.7	0.7	0.8	0.8	1.8	1	1	0.8	1.6	0.2	1.6	0.2	1.6	7.6	15.2	19.2	31.4	42.6	64.2	92.2	130	163.4	215.2	231	257.2	290.4
	1.50293	0.10833	0.03333	-0.2	-0.43333	0.06667	-0.2	-0.1	0.5	-0.6	0.8	0.2	-0.1	0.3	0.1	0.1	0.1	0.3	-0.4	0.1	0.4	0.5	0.2	0.2	0.4	1.2	0.8	0.8	-0.2	1.1	1	1.4	0	1	0.2	4.4	6	15	22.2	29.2	45	59.4	100.4	136	165.8	217.8	249	263	291
	1.50255	0.1	-0.1	-0.03333	0.3	0.06667	0.16667	-0.9	0.4	0.7	0.1	0.7	0.2	0	0.5	-0.4	0.9	1.1	0.1	0.2	-0.7	0.1	0.5	0.5	0.9	-0.1	0.8	0.3	1.4	0.3	0.8	0.7	2	2	2.2	3.2	8.6	14.2	25	33.4	48	62.8	90.2	131.2	176.6	212.8	252.8	271	292
	1.50218	0.025	0.08333	-0.03333	0.13333	-0.03333	-0.23333	-0.4	0.5	-0.4	0.1	0.1	-0.4	-0.1	0.1	-0.3	0.6	0.5	-0.3	0.4	0	0.7	0.2	0.5	0.9	0.1	1.3	1.4	0.3	1.3	1.7	0.8	2.4	2.2	3	3.4	6.4	13.2	22.2	31.4	41.2	68.8	94.8	136.6	174.2	204	235.4	277.6	312.4
	1.5018	0.05833	0.13333	0.13333	0.06667	-0.03333	-0.06667	0	-0.2	0.2	-0.1	0	0	0.6	0.2	1.1	0.6	0.4	0.4	0.3	1	0.3	0.8	0.3	1	-0.1	0.6	0.4	2	0.5	1.6	1.1	-0.2	2.2	1.8	5.2	9.2	15.2	25.2	32.8	47.2	74	106.2	137	164.2	210.8	241.8	274.8	313
	1.50142	0.05833	0.01667	0.16667	0.1	0.2	0	0.9	0.1	-0.3	-0.1	-0.4	0.8	0.3	0.5	0.8	0.3	0.3	0.1	-0.1	0.3	0.3	0.3	0.6	0.6	1.7	0.9	0.5	1.4	1.6	1.6	1.9	1.6	2.2	2.8	4.8	9	21.4	23	32.4	50.2	73.2	109.6	134.4	180	208.8	246.4	261.8	329.6
	1.50104	-0.00833	0.08333	0.3	-0.1	0.13333	-0.16667	0.5	-1	0.3	-0.7	0.4	1.5	0.4	-0.2	0.2	0.1	0.4	0.3	0.2	0.4	-0.1	0.2	-0.5	0.3	-0.1	0.3	0.1	2.1	1.8	1.1	1.2	1.6	2.6	0.8	6.2	9.6	16	24.4	43	57.6	68.2	115.2	151.2	191.4	242	281.4	298.6	320.4
	1.50067	0.075	-0.05	0.13333	0	-0.16667	0.03333	0.3	0.3	0.3	0.2	-0.1	0.2	0.1	-0.1	0.5	0.1	-0.4	0.2	-0.3	0.2	0.6	1	0.3	0.5	0.7	-0.6	0.8	1	1	0.7	1.4	2.4	1	3.2	4.4	10.6	22	27.2	40.6	59.4	73.4	119.8	145.6	204.4	248.6	273.6	300.4	317.4
	1.50029	0.01667	0.06667	0.2	0.46667	0	0	0.9	0.6	0.5	-0.1	0.3	0.3	0.1	0.4	0.1	-0.2	0.2	0.7	-0.3	0.7	-0.2	-0.3	0.6	1.1	0.2	0.9	0.6	2.6	1.8	2.3	2	2.2	0.8	5	4.8	12.4	20	28.6	33.8	61.6	69.4	123	154.4	187.4	236.2	277.8	289.2	343
	1.49991	0.09167	-0.01667	0.2	-0.03333	0	0.03333	0.4	-0.5	0.4	-0.5	0.6	0.7	-0.1	0.4	-0.1	-0.2	0.2	-0.1	0.6	0.7	0.7	0.3	0.1	0.8	0.4	0.4	1.4	2.1	2	3.3	2.5	1.2	2	4	5.8	9.4	22.4	27.8	41	62.4	86.2	120.6	153	196.2	244.2	267.4	321	335
	1.49954	0.09167	0.13333	0.16667	0	0.16667	-0.03333	-0.6	0.3	0	0.4	-0.2	0	1	0.1	0.1	-0.9	0.3	0.6	-0.2	-0.2	0	-0.3	0	0.6	0.9	0.2	1.2	0.9	3.1	2.7	1	2.8	3.4	4.4	4.4	11.2	19.8	33	43	54.2	81	117.6	167	203	234.6	290.8	301.4	345.6
	1.49916	-0.01667	0.06667	0.2	0.03333	0.56667	-0.13333	-0.5	0.1	0.2	-0.2	-0.5	-0.5	1.2	0.1	-0.4	0.5	1	-1	-0.2	-0.3	0.3	-0.3	0.4	0.1	0.9	0.8	1.5	0.4	1.4	0.9	1.5	1.8	0.6	3.4	9	11.8	22.6	34.4	44	65.4	74.4	140.6	164	218.4	269.4	288.4	320	336.8
	1.49879	-0.025	0.16667	0.1	0	0.03333	0.16667	0.1	0.5	0.8	0.7	-1	-0.2	1	0.5	0	0.6	0.7	0.1	-0.3	-0.3	0.5	0.8	0.6	0.8	1	1.1	1.3	1	2.5	3.3	2.1	2.6	6	6	6.8	14.2	21.6	38.4	46.6	65.4	91.6	137.2	159.8	212.4	262.8	282.2	325.4	364.6
	1.49841	0.05833	0.01667	0.13333	0.03333	0.3	0.33333	-0.1	0.7	0.1	0.4	-0.2	0.2	0.1	-0.1	0.5	0.1	-0.1	0	-0.1	0.7	0.9	0	0.8	0.5	1.6	1.5	2.5	1.7	1.5	1.4	3.6	2.8	3.6	4.8	6.2	14.6	20.6	29.6	48.2	65.2	84.4	136.8	168	216.8	267.2	300.6	336	369
	1.49804	0.10833	-0.03333	0.23333	-0.06667	0.2	0	0.1	0.8	-0.2	-0.4	0.4	-0.5	0.4	0.5	0.7	0.1	0.4	0.7	0.5	0.1	0.2	0.8	0.1	0.5	1.4	0.8	1.4	2.3	2.9	2.1	3.5	3.4	3.6	5	5.8	14	25.6	34.4	46.6	73.4	97.4	140.2	178.8	213	273.4	302.6	348.4	376.6
	1.49766	0.1	-0.05	0.26667	0.06667	-0.1	-0.06667	0.3	0.4	0.3	-0.8	0.8	0.4	0.6	0.1	0	0.6	-0.3	0.2	-0.6	1	0.2	-0.1	1.2	0.1	1.7	1.7	2.1	1.7	1.2	3.7	3.5	2.6	3	4.6	11.4	17.8	31.8	39.2	54	79.4	92.8	144.8	176.8	231.8	286.6	311.4	358.2	381.4
	1.49729	0	0.21667	0.13333	-0.03333	0.2	0.13333	0.4	-0.5	-0.5	0.2	-0.2	0.6	0.3	0.7	0.3	-0.6	0.2	0.7	0.6	0.2	-0.6	-0.2	1	0.2	0.3	1.4	0.7	1.1	2.3	1.5	3.9	6.4	0.8	4	10.6	17.4	26.6	41.8	55.6	75	103	153.4	184.6	234.4	284.4	329.4	363.6	368
	1.49691	0.025	0.03333	0.1	0.3	0.26667	-0.13333	-0.4	0.1	0.5	0.3	1	0.4	1.2	0.3	-0.4	0.3	0.1	1	-0.3	0	0.3	1	0.9	0.5	1.1	0.1	1.5	1.3	2	3.4	3.3	4.4	5.8	5.2	9.4	16	32.4	39.8	57.8	80.2	108.6	164.8	193.4	237.6	295.2	319.8	369.2	369
	1.49654	0	-0.03333	0.2	0.03333	0	-0.16667	0.3	-0.1	0.1	-0.2	-0.5	-0.2	-0.1	0.6	0.1	0	0.7	-0.4	-0.3	-0.2	0.3	0.9	0.9	0.5	1.4	1.4	0.1	3.1	2.3	3.6	4.1	3.6	3.8	3.4	13	23.8	29.6	42.4	62.4	88.6	110	147.4	207.2	232.6	289.2	356.8	385	408.8
	1.49616	0.08333	0.11667	0.23333	0.1	0.2	0.2	-0.1	0.3	0.1	0.3	0.3	0.3	-1.2	0.4	-0.6	-0.5	0	0.6	0.2	1.1	0	1	0.6	-0.4	1.6	1.6	2.3	2.5	3.1	2	3.5	3.4	3.8	5	10.4	18.8	25	47.4	63.2	88.8	111.2	149.6	195.2	234.2	305.8	342.6	375.4	401.6
	1.49579	0.13333	0.21667	0.16667	0.4	0.1	0.16667	0.4	0.2	0.4	-0.6	0.5	0.8	0.4	1.1	0.2	0.9	0.1	0.9	-0.3	0.7	1.1	0.3	0.3	1.2	0.8	1.7	1.1	3.1	3.2	4.7	2.9	5	4.6	7.6	12.6	23	32.2	49.4	71.6	88.8	106.6	168.6	196.4	240.6	280	349.4	372.4	419.6
	1.49541	0.075	-0.01667	0.2	0.06667	0.1	-0.06667	0.2	0.4	0.3	0.6	0.2	0.5	0.2	-0.4	1.2	0.7	-0.5	0.2	0.3	0.4	0.7	-1	0.8	0.7	-0.2	1.7	3	3	3.2	3.2	3.8	4	5.4	8.2	15.8	23.4	39.2	46.8	72.6	84.2	115	168	209	237.6	284.6	341.8	372.4	428.6
	1.49504	-0.00833	0.03333	0.36667	0.33333	0.03333	0.3	-0.1	1	0.7	0.2	0.1	0.2	1.1	0.1	1.6	0.3	0	1	-0.6	0.9	0.5	0.7	0.5	1.2	2.5	1.1	3.2	3.1	2.8	4.5	4.6	4.4	5.4	7.8	14.2	25.2	34.6	59.2	72.2	98.2	116.8	156.2	203.6	255.4	302.2	345	383.2	416.4
	1.49467	0.10833	0.18333	0.16667	0.36667	0.2	0.23333	-0.2	-0.1	0.3	0.6	0.6	0.7	0.7	0.6	0.3	1.5	0.3	1.3	0.8	0.4	0.9	0.5	1	0.1	2.1	2.4	2.5	3.5	3.6	4.3	5.4	7.6	6.6	9	14.6	29	31.8	56.8	62.2	99.8	134	175.4	209.4	245.8	295.4	356.4	408.4	432.8
	1.49429	0.03333	0.16667	0.33333	0.03333	0.13333	0.1	0.9	1.2	0.5	0.6	0.3	0	0.5	-0.5	-0.1	0.8	0.1	1	0.3	0.7	0.2	1.2	0.2	1.8	0.4	2.4	4.1	4.8	3.8	5	4.4	5.4	4	9	14	27.8	38.2	53.4	75	109.6	137.2	182.6	217.4	271.2	313.4	360.2	422.2	423.8
	1.49392	0.05	0.15	0.03333	0.1	0.06667	0.2	0.4	0.3	0.7	-0.3	0.8	0.6	-0.1	0.1	0.2	-0.1	0.4	0.8	0.5	0.6	1.1	0.1	1.6	0.7	1.9	2.8	3.2	4.4	3.8	5.6	7.6	6.4	9.6	15.4	17.8	28.6	42	60.4	70.6	95.8	128.2	198.8	225.2	261.6	329	351.8	417	440.2
	1.49355	0.075	0.08333	-0.06667	0	0.06667	0.13333	0	0.4	0	0	0.3	-0.3	0	0.4	0.4	1.3	0.5	0.4	0.4	1	0.9	0.4	1.1	0.6	1.1	1.4	2.8	4.9	3.3	6.1	5.8	7	8.6	11.2	18.2	31	43	65.6	85.2	103.2	131.4	191.8	231.6	261	320.4	356.6	401.6	432.4
	1.49317	-0.06667	0.08333	0.03333	0.16667	0.23333	0	-1	-0.1	0.2	0.4	-0.1	0.3	-0.3	0.2	0.6	0.6	0.4	1.1	0.3	0.3	0.3	0.9	1.4	0.9	3.3	2.6	2.9	5.6	4.7	6.5	5.1	7.6	7.4	11.6	17	25.2	44.4	59.8	86.8	118	148.8	194.2	230.6	283.2	345.8	379.4	427.8	442.6
	1.4928	0.1	0.15	0.16667	0.23333	-0.03333	0.1	0.8	0.8	0.2	0.3	-0.5	0.6	0.7	0.2	0.6	0.1	0.2	0.8	0.9	0.8	0.5	2.5	1.7	1.1	2	3.8	4.7	4.5	5.3	5.7	7.6	11	12.2	11.6	18.2	28.8	48.6	68.8	83.4	110.6	130.4	204.6	239	279	339.4	373.8	423.8	443.4
	1.49243	0.075	-0.01667	-0.06667	-0.1	0.23333	0.26667	0	0.9	0.4	0.4	0.8	0.2	-0.3	0.5	-0.5	-0.1	1.1	0.8	1.4	1.2	0.5	0.2	1.1	2.6	3.1	3	4.9	5.4	6.8	5.6	8	8.4	7.8	14.4	22.8	36.8	54.6	67.4	90	122	151.4	189.2	236.8	290.2	343.4	394.2	405	445.8
	1.49206	0.00833	0.06667	0.1	-0.1	0	-0.03333	1.2	0	0.5	0.4	0.4	0.4	1.1	1.1	-0.2	0.9	0.6	0.5	0.4	0.6	0.7	1.3	2.1	1.5	3.4	5.4	4.3	6.6	7.1	7.3	8.3	11.2	11.2	17.4	19.6	35.2	56.8	64.6	102	137.6	157.8	187.4	244.4	292.8	358.4	387.8	420.8	457.6
	1.49168	0.00833	0.03333	-0.06667	0.36667	-0.06667	-0.06667	0	0.7	0.1	-0.1	0.4	1	-0.4	0.1	1	0.4	0.5	0.9	0.2	0.4	1.4	1	1.9	1.6	3.5	5.5	3.7	7.8	5.6	6.4	7	8.8	11	18	23.8	37	62.6	73.2	91.2	124.6	146.4	210.2	238.2	288.8	338.8	391.8	432.8	458.8
	1.49131	0.08333	0.06667	0	0.1	-0.06667	0.06667	-0.4	-0.3	-0.2	0.2	0	-0.5	0.5	0.4	0	1.2	1.3	0.9	1	1.5	2	1.1	1.3	2.1	2.9	4.7	5.7	5.3	8.8	9.3	8.5	6.4	11.8	15.8	28.8	32.2	58.6	79.8	93.4	134.6	162.2	205	276.6	319.4	363.4	409.4	451	478.2
	1.49094	0.04167	-0.03333	0.06667	-0.03333	0.6	0.5	-0.1	0.2	0.5	0.2	0.8	0.1	0.6	0.5	0.2	1.7	0.6	1.8	1.7	-0.1	1.3	1.1	0.6	2.6	3.6	3.2	4.9	7.4	6.1	9.3	7.6	11	8.4	15	22.4	39.8	55.6	79.2	104	136.6	157.4	210	278.2	317.2	385	418.6	465.6	515.6
	1.49057	0.05	-0.03333	0.1	0.06667	-0.33333	-0.06667	1.1	0.3	0.3	0.5	2.1	1.2	0.2	0.6	-0.1	0.6	0.8	1.8	1.7	1.6	1.2	1.7	1.4	2.7	4.9	4.3	6.4	6.2	8.1	8	7.3	10	10.2	20.8	28.6	47	59.6	86.4	114.4	128.4	174.2	221.2	294	333.8	382.2	428.6	476	499.2
	1.4902	0.06667	0.03333	0.16667	0.1	0.03333	-0.06667	-0.1	-0.4	0.3	0.6	0.6	0.8	1.3	0.7	0.2	0.7	0.5	0.8	0.7	0.2	2.1	1.1	2.3	3	3.3	4.9	5.7	8.7	8.6	10	7.9	10.8	10.6	15	29.6	43.4	59.6	82.4	117.8	135	180	228.4	276.2	320.4	396.2	439.6	466.2	489.6
	1.48983	0.03333	0.13333	0.33333	-0.03333	0.13333	0.06667	-0.2	0.6	0.3	-0.2	1.4	0	0.5	0	1.1	0.6	-0.5	0.9	1.7	1.6	0.8	1.7	2.6	2.3	3.5	5.9	7.3	5.1	8	9.1	10.7	13.6	11.2	19.4	29.6	51.6	68.4	88.2	114	148.8	185.2	238.8	263.8	345	403	444.2	494.8	494.2
	1.48946	-0.025	-0.08333	0.03333	0	0.1	0.26667	-0.5	1.1	0.8	0.8	1.3	1	0.7	0.8	0.6	-0.5	-0.1	1.9	1.7	0.7	1.6	0.9	2.6	2.8	3.9	5	6.4	6.9	9.1	10.8	10.7	9.4	10.6	17.4	30.6	42.6	71.8	96	125.2	157.4	183	247.8	274.2	347.8	440.4	468.6	496.2	525.4
	1.48908	-0.03333	0.2	0.06667	0.23333	0.33333	0.1	-0.2	0.3	0.6	-0.7	0.3	1.1	0.7	0.1	0.1	0.5	1.6	1.3	1.4	1.8	1.2	1.7	2.5	2.4	4.6	2.5	6.9	9.7	7.9	7.8	11.1	12.2	14.6	21.4	26.8	48.2	69.8	98	128.4	161.4	181.8	245.6	317.8	346.4	414.8	460.4	488.4	523.8
	1.48871	0.08333	0.01667	0.3	-0.13333	-0.1	-0.16667	-0.4	0.2	0.2	0.6	-0.2	-0.4	-0.3	1.1	-0.1	1	1.8	2.9	0.4	1	1.9	2.1	2.3	2.3	4.6	5.9	6.5	7.2	9.8	11.2	11.1	17.6	17.2	21.4	32	51.6	70	107.6	126.8	151.8	200.2	246	304.6	363.4	410.4	472.8	500.6	541.6
	1.48834	0.03333	0.31667	0.33333	0.43333	0.6	0.26667	0.2	1	1.5	0.6	-0.2	0.9	1.5	0.5	0.5	0.2	1.7	2.2	1.7	2.2	1.9	2	1.9	3.4	4.7	7.1	6.1	8.1	9.5	11.2	11.2	14	19.4	20	34.4	54.6	82.2	112.2	135.2	164.4	190	251	329.4	362.4	431.8	493.2	513.6	554
	1.48797	0.08333	0.03333	0.1	-0.03333	0.03333	0.4	0.8	0.2	0.1	0.8	0	0.1	0.8	0.3	1.6	1.3	0.3	1.8	0.2	1.5	1.9	0.4	1.2	2.7	4.7	6.4	7.3	7.1	8.7	14.9	9.8	13.8	15	29	37.6	57.4	78	114	132.6	182.2	213.2	252.2	309.6	383.6	444.6	484.4	513.8	563.8
	1.4876	0.06667	0.03333	0.2	-0.03333	-0.13333	0.16667	-0.5	0.5	0.1	0.7	0.6	0	0.8	0.3	0.7	0.8	0.3	1.6	0.9	1.6	2.1	1.9	1.5	4.1	6	6.3	7.2	9.7	10.4	10.4	14.3	12.8	15.6	21.6	42	57.8	92.8	107	152.4	172	205.2	271.4	328.6	389.8	465.2	494.4	546.6	549.6
	1.48723	0.05	0	0.23333	0.06667	-0.03333	0.23333	-0.3	0	0.3	1	-0.4	-0.8	0.7	0.8	0.9	0.6	0.2	1.5	0.7	1.6	1.9	1.9	2.2	3.9	4.9	5.7	6.6	9.5	12.2	12.6	15.4	14.6	22.6	22.8	41.2	57.6	92.8	124	160.2	184.4	221.8	288	367.6	391.4	482.6	527.2	576.4	611.4
	1.48686	0.09167	-0.08333	0.33333	0.33333	0.23333	0.13333	-0.4	0.5	0.2	0.9	-0.3	0.4	0.5	1.7	0.3	1.4	1.7	2	0.2	3.2	3.9	1.5	2	3	3.4	7.6	7.5	7.7	10.4	14.8	14.5	19	15.6	29.4	40	65.8	86.2	124.2	156.4	199	234.4	307.2	358.2	422.2	497.2	537.2	581.2	622
	1.4865	0.075	-0.01667	0.1	0.26667	0	0.06667	0.5	0.5	-0.4	0.2	0.8	1.3	0.5	0.5	1.4	0.3	1.7	1.5	1.3	1.6	2	2.2	2	3.7	6	5.6	6.9	11.4	11.5	13.8	16	18	21.2	30.8	45.4	65.8	97.4	130.6	161.8	209.6	266.2	317.6	379	457.4	521.6	557	592.4	624.6
	1.48613	0.04167	0.15	0	0.2	0.03333	0.03333	0	0.4	0.4	0.4	0.1	0.4	1.4	0.7	0.7	1.4	0.6	1.3	2	1.3	1.6	2	1.7	3.1	4.9	7.1	8	10.6	10.5	14.1	15.8	21	24	31.4	45	72.2	97.6	132.8	174	214	242.8	320.8	377.8	447.4	522	566.2	623.6	622.2
	1.48576	0.05833	0.1	0.06667	0.13333	-0.23333	0.23333	-0.2	0.1	-0.1	0.3	-0.1	1.2	0.6	1	-0.1	1.3	0.1	1	1.4	1.5	1.4	2.6	2.5	3.5	5.6	8.7	8.1	11.4	11.4	13.8	16.4	20	18.8	23.8	52.6	83.2	104.4	152	186	207.8	251	319.8	365.2	427	507.6	549.2	606	663.4
	1.48539	-0.03333	0.08333	-0.06667	0.43333	-0.06667	0.43333	0.1	-0.6	0.5	0.4	0.7	0.8	1.8	1.6	1.5	0.4	0.6	1.5	1.4	2.5	3.6	2	1.9	1.7	5.5	7.8	8.2	12.2	14.9	13.4	17.5	18.2	27.8	35.4	47.2	81	116	150	178.4	225.2	256	329.4	388.6	427.2	517.4	588.4	578.4	651.2
	1.48502	0.01667	0.03333	0.53333	-0.06667	0.3	0.66667	-0.8	0	-0.2	-0.2	0	-0.3	0.2	0.8	1.1	0.8	0.4	1.6	1.6	1.5	2.2	0.7	4	3.3	5.2	6.4	9.7	11.7	12.3	18.7	20.6	24.8	28	27.8	56.2	88.4	118.4	156.4	188.6	227	278.8	333.8	414.6	467.2	559.6	587.8	624.6	661.6
	1.48465	-0.05	0.13333	0.23333	0.03333	0	0.23333	-0.5	-0.3	0.4	0.2	0.2	0.3	1.5	0.8	1	0.8	0.7	1.3	2.1	1.4	0.8	2.1	2.3	2.2	4.2	9	9.5	10.4	10.7	16.9	19.2	19.6	27.8	35.2	55.4	98.4	125.8	160.4	204	251	290.6	357	412.4	502	560.4	608	691.2	676.4
	1.48428	0	0.03333	0.16667	0.2	0.23333	0.5	0.5	0.3	-0.2	0.3	0.4	0.5	-0.3	1.2	0.9	-0.3	0.7	1	1.9	1.1	1.2	3.2	2.3	4.5	5.1	7.4	9.2	13.8	14.9	19.1	21.5	26.2	28.6	39.2	61.4	94.2	128	180.6	213.4	270.4	307.8	381.8	445.6	505.6	573.6	617	661	726.8
	1.48392	0.03333	0.11667	0.26667	0.1	0.16667	0	0	-0.1	0.4	-0.1	1.7	0.3	0.1	0.8	1.2	0.3	1.3	1.9	1.1	0.8	2.2	2.3	1.5	3.5	5	8.7	10.5	13.7	17.8	16.3	19.5	28.6	32.6	44	59.8	100.6	137.2	175.4	203	263.2	298.6	376.6	437	498	582.4	627.4	663	702.8
	1.48355	0.06667	0.15	0.13333	0.26667	0.36667	0.2	0.1	0.1	0.1	0.7	0.9	0.8	0.5	1.1	1.9	0.8	1	1.6	1	1.8	2.9	2.7	3.3	3.3	6.5	7	11.5	14.1	14.6	17	25.4	26	35.4	44	63.2	108.2	136.8	185.6	223.4	260.2	289.4	388.8	446.4	516.4	571.8	635.4	671.8	738
	1.48318	0	0.15	0.2	0.06667	0.16667	0.33333	0.2	0.7	0.1	0.6	0.9	-0.2	-0.1	0.7	1	-0.1	1.4	2.3	2.7	0.2	2.8	2.4	2.3	3.7	5.3	11.1	13.3	12.6	17.2	23.6	23.7	26	30.8	53.8	75	107.6	157.8	197.4	237.6	284.6	336	411	471.2	528.2	628.8	668.2	705	753
	1.48281	-0.025	-0.08333	0	0.06667	0.36667	0.3	0.3	-0.4	1.5	0.2	-0.2	0.9	0.8	1.1	1.5	0.7	0.7	1.3	1.2	1.3	2.4	2.2	2.2	3.4	7.1	7.1	10.5	16.7	16.5	22.8	26.6	28	38.8	49.4	79	118.2	153	178.8	258.6	285	344.2	413.8	481.4	572	604.4	689.8	737.2	750.2
	1.48245	0.10833	-0.03333	0	0	0.03333	0	0.5	0	-0.5	0.8	-0.2	1.5	-0.1	1.5	0.9	1.1	0.4	2	0.6	1.6	2.1	2.4	4.2	2.8	7.6	8.9	11.9	14.3	19.1	21.6	29.9	31.6	40	51.6	87.4	126.4	161.8	216.2	249.8	306.4	340.6	420	488	564	639.8	704.2	754.6	790.6
	1.48208	0.03333	0.1	0.1	0.33333	0.06667	0.13333	-0.3	0.9	-0.2	0.8	0.8	1.1	0.9	0.6	1.3	2	0.9	1.3	1.7	1.6	1.7	2.7	2.1	3.5	6.5	10.8	15	20.6	16.3	24.2	25.6	32.6	48.2	53.4	74.4	131.2	165.8	215.6	253.8	310.4	373.8	423.4	498.2	567	668.2	706.4	740.2	822.8
	1.48171	0.04167	0.15	0.1	0.16667	-0.2	0.43333	-0.3	0.7	0.6	0.6	0.1	0.4	0.5	1.3	1.9	0.6	1.4	1.5	1.6	3.2	4.3	3.4	1.3	3.9	6.5	13.1	14.6	19.1	22.9	25.3	27.9	37	43.4	56.6	90.6	127.8	163	223	289	313.8	389.6	459	511	573.6	688	725.8	814.6	797.8
	1.48134	0.13333	0	0.16667	0.46667	0.1	0.4	1	0.9	0.2	0	1.2	1.5	0.2	1.5	0.8	0.1	1.9	1.4	2.6	1.1	1.3	4.2	2.1	5.4	9.5	10.8	13.5	18.8	23.8	27.1	32.5	39.4	49	59.8	88	144.4	186.4	237.6	290.8	334.8	396.2	455.6	522.8	589.8	709.4	744	829.2	821.8
	1.48098	0.23333	0.28333	0.4	0.66667	0.56667	0.13333	-0.1	0.3	1.3	1.1	0.8	0.8	1.1	1.3	2.3	0.3	2	2.1	1.4	2.3	1.9	3.1	3.8	4.4	6.3	9.9	15.3	18.3	23.9	25.9	34.4	38.4	44	65.2	94.8	147.6	191.6	262.8	296.2	361.8	402	495.4	567	675.8	712.8	790	844	898.6
	1.48061	0.26667	0.21667	0.33333	0.06667	0.63333	0.36667	0.2	0.2	0.6	0.2	0.2	1.6	0.5	1.6	1.1	2.2	1	3.7	3	2.6	4.2	4.5	2.7	4.9	9.5	14.5	17.5	21.6	25.2	25.2	35.5	42.2	49.2	66.4	104.2	148.6	198	266.2	316.8	339.8	425.6	515.6	584.8	675.6	766.2	816.4	881.6	901.4
	1.48025	0.2	0.21667	0.2	0.3	0.5	0.5	1.2	0.7	0.4	0.9	1.3	1.3	1.2	2	3.1	1.5	1.1	2.1	2.2	2.5	3	3.6	4.3	7.4	6.8	12.2	17.7	20.2	23.4	24.5	40.1	45.4	47.6	66.6	99	164.8	201.4	266	317	361	393.8	494.8	598.2	659.2	772.6	834.2	902	959
	1.47988	-0.00833	0.3	0.4	0.26667	0.2	0.33333	0.9	1.5	0.3	1.1	1.2	0.8	1.6	1.6	1	1.3	1.6	2.4	0.9	1.9	3.2	4.1	2.9	6.9	8.2	11.7	18	22	26.3	31.5	41.6	48.8	64.6	75.2	105.8	167.2	214.6	280.6	324.6	393.2	436.2	520.8	597	649.2	774.4	842	881	960.8
	1.47951	0.05	0.21667	-0.13333	0.06667	0.06667	0.73333	0.1	1.9	0.6	1	0.6	1	1.4	1.9	0.9	0.8	1	3.2	2.5	2.2	2.5	3.7	3.9	6.6	9.4	13.3	16.9	20.7	29.9	33.6	37.3	53.6	56.8	73.6	117.2	183.2	237.6	316.2	369.4	418.8	454.4	555.6	605.2	722.6	823.8	877.2	935	973.6
	1.47915	0.075	-0.1	0.13333	0.26667	0.23333	0.5	1.4	0.1	0.8	1.2	2	1.1	0.7	0.6	0.8	1.2	0.9	1.7	3.4	4	2.8	4.8	4.3	6.3	10.8	13.1	14.4	27.1	31.5	34.6	42.1	48	60.8	83.2	134.4	186.8	242.6	312.6	370.8	441	518	589	681.8	738.8	835.8	896.8	916.6	990.4
	1.47878	0.04167	0.2	0.06667	0.13333	0.4	0.5	0.3	1.2	-0.3	1.2	0.8	1.1	0.4	1.3	0.7	1.5	1.7	2.4	3.4	3.2	3.4	2.9	5.1	6.4	8.1	15.8	19.4	25.2	29.9	35.2	39.9	53.2	61.8	88.4	125.8	186.8	271.4	345.6	403.8	473	526.2	605.6	691.6	789.4	858	973.6	951.8	1005.6
	1.47842	0.08333	0.06667	0.4	0.4	0.03333	0.03333	0.2	0.1	0.2	0.4	0.8	1.7	0.4	0.8	1.4	1.7	2.9	3	2.2	2.5	3.2	3.7	3.3	6.8	10.7	16.8	15.5	25.7	31.8	36.9	43.1	57.6	64.8	96.4	140.8	208.2	271.8	338	407.4	450.4	519.8	593	713.4	831.8	882.6	960.4	1017.4	1010.4
	1.47805	0.01667	0.18333	-0.03333	0.13333	0.06667	0.5	0.4	-0.3	0.1	0.7	0.1	1.1	1.5	1.2	2.9	1.7	1.3	1.6	3.7	4.3	2.7	4	5.4	5.6	9.1	15.3	18.7	27	33.9	40.7	45.1	62.8	76.6	101	141.4	228	281.4	366.4	437.6	490	549.4	660.2	735.4	831.4	953	989.6	1073.4	1115.6
	1.47769	0.00833	0.21667	0.06667	0.1	-0.16667	0.36667	1.1	0.8	0.5	1.3	0.7	0.5	1.2	1.6	1.9	2.1	2.1	1.2	2.5	2.1	3.5	4.6	3.8	7.3	10.6	17.9	21.5	28.9	32.9	42.8	57.2	62	85	94.8	149.8	237.2	298.4	373.6	439	507.2	574.8	667.8	755.6	815.2	925.6	1005	1034.4	1154
	1.47732	0.03333	0.25	0.3	0	0.03333	0.3	0.7	0.4	0.5	0.1	1.5	1.1	0.2	1	2.9	1.5	1.9	1.9	2.7	2.9	2.8	3.9	4	8.8	10.7	19	23.2	31.9	40.5	46.3	53.2	64.6	76	110	152.8	246.6	313.4	381	423.4	534.6	575.8	727.8	775.4	847.4	949.2	1040.4	1082.2	1142.8
	1.47696	0.03333	-0.05	0.16667	0.3	0.2	0.36667	0.3	0.8	0.9	1.2	0.1	1.8	1.5	1.1	1.9	0.8	2.7	3.4	3.3	2.8	3.5	4.8	4.9	7.9	14	18.5	27.9	33.1	43.3	47.3	58.7	67	90.4	110.6	161.2	260.8	330	395.2	473.4	548.2	609.8	741.4	834.4	908.6	1026	1112	1195.6	1231.6
	1.47659	0.08333	0.01667	0.4	0.26667	0.36667	0.3	0.2	0.4	0.6	0.9	1.6	0.8	1.2	1.6	1.7	0.9	2	2.4	3.5	3.3	3	3.4	5.2	8.8	15.5	17.9	28.7	38.1	42.9	52.9	58.5	74.8	89.4	119.4	181.2	277.2	348.6	433.8	504.2	575.6	632	785.2	892.8	951.2	1064.6	1147.4	1224.6	1233.4
	1.47623	0.11667	0.06667	0.26667	0.2	0.36667	0.4	0.3	0.4	0.9	1.1	0.9	0.8	0.1	1	2.4	1.6	1.6	2.8	2.9	4	4.4	6	4.1	7.4	14.5	19.3	25.8	37.5	43.3	57.6	55.5	78	90.2	128.4	201.2	282.6	367.2	463.8	533.4	593.4	697.6	818.8	912.6	987.6	1081.8	1190.6	1268	1299.2
	1.47587	0.05	0.2	0.23333	0.3	0.23333	0.46667	0.3	1.4	0.7	1.6	1.6	1	1	1.7	1.9	3.1	2	2.9	4.3	4	4.3	5.2	4.2	7.1	13.9	19.7	32.2	39	48.9	58.1	62	83	102.6	131.2	224	310.4	407.4	500.8	571.8	654.8	710	824.8	936.8	976.2	1150.6	1251.4	1341.4	1402.4
	1.4755	0.10833	0.13333	0.33333	0.23333	-0.13333	0.1	0.5	0.6	0.8	0.7	0.9	1	1.6	2.1	2.4	1.9	2.3	4.8	3.2	2.7	4.3	5.5	7	6.6	16	20.8	35.8	40.6	51.3	55.5	57.8	94.2	100.4	146	220.6	326.6	426.8	549.4	637.4	714.8	799.6	885	953.6	1091	1177	1321.8	1367.6	1434.2
	1.47514	0.09167	0.11667	0.2	0.03333	0.4	0.56667	0.8	0.6	0.5	1.5	1.5	1.9	1.3	1.5	2.8	1.9	3.6	4.2	4.1	5.4	4.5	5	5.6	7.7	18	22.9	31.7	44.1	56.9	67.6	72.5	85.4	118.4	144.8	239	327.6	463.6	567.4	668.4	760.8	852.8	991.8	1093.8	1174.6	1307.6	1351.4	1459.4	1504.4
	1.47478	0.1	0.1	-0.03333	0.36667	0.23333	0.83333	1.4	1	1	1	2	1.3	0.5	1.2	2.2	2.1	3.8	3.4	4	3.8	5.8	5.7	7.2	10	16.8	25.6	38	48	57.8	64.7	79.5	104.8	132.8	171	238.8	386.2	472.2	583	687.2	797.6	827.4	972.2	1097.2	1211	1329.4	1385.2	1524.8	1553.6
	1.47441	0.05	0.28333	0.36667	0.13333	0.26667	0.3	1.1	0.1	2.2	0.6	1.4	1	1	1.2	1.7	1.7	2.6	4.2	4.8	5	4.3	5.7	7.9	10.4	20.9	28.4	41.7	53.2	65.1	76.2	88.5	111	139	171.4	274.4	384.4	529.6	587.4	718	785	847.4	1004	1159	1244	1376.6	1451	1533	1637.6
	1.47405	0.1	0.06667	0.06667	-0.03333	0.13333	0.16667	0.9	0.9	0.6	0.8	0.9	1.8	3.2	1.6	1.5	3.4	3.9	4.7	3	4.3	4.1	5.6	7.5	11.7	22.3	30.1	38	51.4	70.8	85.1	94.4	115	147.2	184.8	304.4	454	580.4	663.8	781.4	869.6	964	1138	1200.6	1328	1478.2	1577.8	1636.2	1770.6
	1.47369	0.125	0.15	0.46667	0.3	0.3	0.33333	-0.3	1	1.1	0.4	0.9	1.6	2.2	2.7	2.4	2.8	3.9	5	4.7	4.7	4.7	7.2	9	12.2	23.2	34.9	50	59.7	75.7	82.7	100.1	126	167.4	194.4	319.8	466.4	603	725	837.2	910	1002.4	1141.4	1261	1418.4	1530.6	1644.8	1728.2	1824
	1.47333	0.20833	0.03333	0.4	0.16667	0.13333	0.53333	-0.7	0.9	1.4	-0.2	1.2	1.7	3	2.4	2.7	3.2	4.2	4.3	5.1	6.1	8.7	7.8	9.5	13	26.4	41.9	54.8	61.6	82.9	86.2	102.3	136	170.8	214	326.6	472	596.2	742.2	824.8	986.4	1079.6	1216.4	1336.8	1469.2	1645	1720.6	1792.2	1861
	1.47296	0.10833	0.23333	0.13333	0.03333	0.13333	0.5	1	0.3	1	0.2	2.2	2.3	3.6	3.7	3.5	2.9	3.3	5.3	5	7.5	8.3	5.6	10.3	16.7	26.8	38.7	54.2	64.5	75.4	100.1	111.8	143.2	193.6	221.8	350.2	505.4	695	821.6	916.2	1029	1110.4	1293.8	1447.4	1564.2	1746.6	1813.2	1887.6	1954.8
	1.4726	0.025	0.15	0.36667	0.4	0.56667	0.5	-0.1	1.6	0.7	2.3	1.5	3.2	1.9	3.7	3.6	3.8	5	4.8	3.5	7.6	7.4	9.2	9.9	17.6	31.1	43.3	57.1	69.9	82	102.2	115.4	159.4	203.6	245.6	373.8	551.2	699.8	822.6	965.2	1071.6	1168.8	1313.6	1452.8	1546.6	1735.2	1847.2	2013.8	2075
	1.47224	0.175	0.05	0.16667	0.03333	0.43333	0.3	0.6	0.4	0.6	2.4	2.6	2.8	2.1	5.4	4.1	5.3	4	5.8	4.5	7.7	10.2	10.1	10.6	20.7	27.9	46.5	55.4	66.7	84.6	108.4	124.8	155	200.2	284	419.8	593.6	780.4	888.2	980.6	1126.4	1262.6	1420.2	1528.6	1685.8	1843	1985.2	2082.4	2132.6
	1.47188	0.09167	0.01667	-0.23333	0.6	0.1	0.2	0.3	0.9	0.8	1.5	0.8	2.7	3.7	3.7	3.7	5.8	6.7	5.9	5.5	7	9.9	9.2	17.9	16.9	29.5	48.5	62.7	70.9	88.6	108.3	121.3	177	227.8	278.4	446.2	620.4	798	928.6	1073.4	1151.8	1362.6	1508.6	1570	1799	1922	2046.6	2181.6	2278.8
	1.47152	0.05833	0.2	0.5	0.7	0.26667	0.63333	0.8	0.2	1.1	1.2	2	2.4	2.1	1.9	3.6	4.6	6.3	5.3	8.2	9.1	8.7	12.4	12.9	18.2	30.6	47.3	58.1	78.9	97.5	111.9	131.9	177.4	234.6	285	472.2	686.8	857.8	1018.2	1101.4	1232.8	1433	1615.6	1776.8	1942.4	2107	2204	2250.2	2383.8
	1.47115	0.025	0.1	0.36667	0.4	0.06667	0.3	0.5	0.7	0.2	2.6	2.4	2	2.5	3.9	5.7	4.1	5.2	7	6.1	10.2	10.7	10.8	14.5	20.5	33.6	47.9	67.6	81.5	95.5	117.8	158.9	185.4	263	319.4	511	711.6	910.4	1089.4	1276.8	1370.4	1550	1690.6	1914.4	2053.4	2279	2341	2431.4	2493.8
	1.47079	0.075	0.18333	0.43333	0.33333	0.26667	0.8	0.3	0.7	1.6	2.7	2.6	3.6	2.8	5.1	5.9	2.9	6.4	5.8	8.3	9	11.2	10.5	13.6	22	35.5	50.4	69.5	89.8	112.7	137.2	155.1	211.6	257.8	334.6	545.2	779	926.4	1170.6	1319.8	1524.8	1645.4	1762.2	2008.4	2195	2368	2480	2572.8	2655.8
	1.47043	0.11667	0.23333	0.03333	0.3	0.5	0.53333	0.4	1.8	1.4	2.4	2.5	2.4	2.7	4	4.9	5.7	7.1	7.1	9.4	8.2	10.5	11.8	17.3	21.8	41.1	55.8	72.9	92.9	115.2	132.3	166.9	225.6	300.4	377.2	588.2	866	1064	1244.2	1431.4	1597.4	1698.2	1893.4	2107.2	2265	2477.6	2639.6	2753.6	2763.6
	1.47007	0.075	0.11667	0.3	0	0.66667	0.63333	0.5	1.5	1.2	3.5	4.1	4.9	4	4.2	6.9	6.2	7.3	7.7	8.8	11	12.3	15.3	16.1	22.2	38.5	59	74.7	87.8	115.5	149.6	184.6	245	325.8	418.8	610.2	912	1085.8	1353.8	1525.8	1704.4	1824.8	1981.2	2124.4	2330.6	2573.8	2669	2804.8	2939
	1.46971	0.09167	0.1	0.2	0	0.56667	0.36667	1.9	1.6	1.6	4.8	2.9	3.4	4.2	4	4.8	6.7	7.3	7.5	8.9	8.3	11.4	15.8	15.6	23.1	39.2	56.3	73.5	102.1	131.5	159	201.9	265.4	363.8	462.8	658.2	955.6	1198.4	1418.4	1616.6	1761.2	1970.6	2140	2348.4	2503.8	2698.2	2825	2941.8	3114.4
	1.46935	0.075	0.31667	0.36667	0.63333	0.4	0.73333	0	1	1.9	2.9	3.3	3.1	5.7	6.3	5.6	5.8	5.6	7.9	10.4	10	14.1	16.7	16	26.3	42	57.8	76.4	101.7	140.8	164.5	208.7	287.2	394.2	477	748.4	1048	1297	1505.4	1708.2	1831.4	2083.6	2302.2	2520.8	2710.6	2917	3052.6	3180.4	3335
	1.46899	0.1	0.26667	0.23333	0.06667	0.76667	0.36667	0.2	0.9	2.2	1.4	3	2.7	3.5	5.6	4.7	5	7.3	8.8	9.8	8.9	13.9	13.6	14	23.3	44.2	61.5	81.1	117.4	144.8	178.8	235.9	320.8	405.6	517.2	814.2	1122	1440.6	1635	1763.2	1924.6	2135.4	2372.6	2672.8	2885.6	3167.8	3257	3363.6	3448.2
	1.46863	0.075	0.31667	0.26667	0.2	0.4	0.76667	-0.2	1.7	2.6	1.9	4	3.5	4.8	3.8	4.3	6.5	6.2	8.4	11.3	11.7	13	17.8	17.7	29.7	48.1	59.8	90.9	113	158.6	213.7	254.8	348.4	467	572.4	894.4	1227.8	1471.8	1693.6	1887.6	2088	2264.8	2539.8	2807.6	3091.8	3266.8	3415.8	3477	3656
	1.46827	0.06667	0.13333	0.23333	0.43333	0.4	0.76667	0.8	1.6	3.1	2.7	2	4.4	4.2	5.3	4.5	6.4	6.4	8.6	10.2	10	11.9	18.3	16.6	27	48.5	71.4	98.5	117.6	154.1	225.5	288	379.4	508.8	592.6	956.2	1260.4	1579	1827.8	2032.4	2214.4	2370	2636.2	2881.2	3132.6	3402.2	3541.4	3647.4	3808.6
	1.46791	0.075	0.05	0.3	0.83333	0.6	0.43333	0.9	3	2.4	2.1	2.4	3	4.1	6.5	6.4	7.1	5.6	7.6	12.2	8.4	12.2	16.9	15.7	29.4	47.2	72.6	102	136.1	183.9	235.7	299.3	430.4	559.2	655.2	1010.8	1360.6	1679.2	1926.8	2175.8	2405	2515.2	2762.8	2982.4	3260.6	3563.8	3735	3909.6	4013.8
	1.46755	0.21667	0.21667	0.36667	0.43333	0.5	0.66667	0.8	1.5	2.9	2.2	4.4	3.6	5.5	5.8	3.6	6.9	9.8	10.3	10.7	10.3	14.6	14.9	15.8	25.9	49.4	76.2	105.1	147.8	202.6	252.3	318.3	451	582.8	721.2	1067.8	1463	1724.2	2078.6	2318.4	2591.6	2734.8	2915.4	3174.8	3427.2	3691.8	3975.2	4153.6	4208.2
	1.46719	0.09167	0.41667	0.66667	0.4	0.16667	0.33333	1.5	1.1	2.1	2.3	4.4	5.4	4.5	4.5	6.8	7	9.7	9.8	11.8	13.5	12.7	18.2	21.3	27.5	52.8	78.6	113.6	146.6	211.1	282.9	352.9	480.2	633.6	800	1134.8	1558.6	1825.2	2132.6	2407.4	2744.2	2892	3191.2	3331.4	3503	3840	4055	4244.8	4403.2
	1.46683	0.2	0.3	0.46667	0.53333	0.4	0.73333	1.1	1.4	3.2	2.6	2.5	5.7	5	5.5	6.7	9.2	9.5	10.8	14.4	12.9	15.8	19	21.6	29.2	56.5	88.3	125.9	173.3	227	315.7	409.4	538.2	699.6	819	1186.6	1621	1981.8	2176.8	2474.4	2761	3013.6	3306.8	3456.6	3721.8	4107.4	4167.4	4445.4	4705
	1.46647	0.11667	0.21667	0.26667	0.43333	0.36667	0.76667	1.4	0.8	2.3	3.6	3.5	5.4	6.5	6.4	5.3	5.9	9.7	11.7	9.9	14.7	14.5	18	19.8	32.8	56.3	92.4	142.4	191.9	258.2	365	451.4	598	773.8	927.2	1309.8	1814.8	2128.4	2399.4	2636	2868.4	3042.8	3410.2	3635.6	3932.8	4268.8	4465.6	4522.4	4950
	1.46611	0.04167	0.2	0.63333	0.63333	0.73333	1.13333	0.1	2.1	2.2	3.4	4.6	4.8	4.5	3.8	9.6	6.1	7.9	9.9	11.5	10.5	16.4	17.9	18.6	33.5	64.5	96.7	148.5	209.3	280.1	386	457.8	659	809.4	956.2	1442.4	1870.8	2308	2635.4	2885.6	3127.6	3287.4	3552.8	3807.4	4158.6	4490	4768.2	4848.8	5182.8
	1.46576	0.08333	0.18333	0.33333	0.8	0.2	0.46667	0.9	1.9	2.7	2.7	3.3	4.2	4.7	5.2	6.1	6.9	9	11.1	12.3	10.5	13.7	19.5	23	34.6	64.8	106.6	160.7	229.2	319.4	419.1	519.7	693.2	869.2	1104.6	1529.6	2014.6	2453.8	2788.4	3107.2	3325	3536.8	3723.2	4039	4383.8	4781.8	4995.4	5199.6	5395.6
	1.4654	0.175	0.21667	0.4	0.63333	0.63333	0.46667	0.8	1.7	2.5	3.6	4.2	6.2	5.5	5.7	9.6	8.3	10.9	9.5	12	12.6	15.8	21.2	24.1	39	64.8	116.4	189.9	252.8	341.6	488	598.2	792.4	1006	1186.4	1636.8	2130.8	2549.6	2936.2	3181.6	3479.4	3814	4091	4289.8	4607	5010.8	5180.6	5356.2	5592.2
	1.46504	0.075	0.28333	0.23333	0.6	0.56667	1.06667	1.7	1.1	2.7	3.7	3.7	5.9	6	5.3	6.1	10.4	8.5	9.1	14.9	13.3	17.9	20.3	22.6	35.4	74.9	134.3	204.6	287.8	384.7	527.4	628.9	872.6	1023	1234.6	1658.6	2230.8	2650.8	3036.4	3344.8	3605.6	3922.8	4172.4	4442	4805.2	5019	5323	5563	5832.2
	1.46468	0.06667	0.33333	0.36667	0.43333	0.76667	0.56667	1.6	1.7	4.6	3.1	3.6	6.9	4.1	7.9	8	11.5	11	12.3	13	16.7	19.9	21.4	25.8	42.8	85.6	139.9	221.7	309.5	428.6	571.1	696.7	918.6	1123.2	1309.4	1787.2	2318.2	2817	3255.8	3514.4	3784.2	4149.2	4462.2	4758.4	5072	5421.6	5656	5900.6	6291.6
	1.46432	0.15833	0.26667	0.43333	0.66667	0.33333	0.96667	1.7	2.5	3.7	3.6	3.7	5	8.4	5.6	7.8	8.9	11.5	11.4	14.7	14.8	17.4	25	29.7	39.9	91.7	163.4	238.8	363.6	477.8	634.7	765.2	1020.6	1244.4	1461.6	1996.4	2597.6	3051.4	3416.8	3743.4	4100.4	4505	4811.2	5075.6	5395.2	5746.4	5975.6	6233.4	6379.8
	1.46397	0.075	0.2	0.66667	0.2	0.6	1.16667	1	2.7	2.8	2.9	5.7	4.4	6.6	7.3	8.1	9	9.7	12.2	16.9	14.6	19.7	26.2	28.4	47.5	112.4	205.7	296.5	403.1	535.4	714.3	877.3	1128.8	1383.6	1570.4	2137	2807.4	3250.8	3679.6	4014.6	4442.4	4603	5080	5328.8	5562.8	5988.4	6199.8	6405.6	6532.8
	1.46361	0.06667	0.35	0.43333	0.3	0.63333	1.2	0.6	1.7	2.6	4.6	5.1	5.2	4.2	8.1	9.8	11.4	12.7	12.7	13.8	19.1	18.3	26.5	35.7	52.7	119.2	216.5	321	434.9	578.2	775.7	930.4	1177.4	1466.8	1647.4	2253.8	2856.8	3340.6	3782.4	4168	4518.4	4928.4	5340	5608.2	5922.6	6341.2	6625.6	6776.2	6952.6
	1.46325	0.14167	0.31667	0.43333	0.93333	0.83333	1.06667	1.8	3.3	2.7	4.5	7.1	6.8	8.6	9	11.2	9.7	14.6	14.7	17.1	19.4	21.6	29.5	33.3	57.5	126.5	238.8	344.7	486.8	626.3	835.4	975.7	1232.8	1503.6	1744.2	2335	3012.8	3559	3845.4	4303.4	4696.4	5009.6	5377.4	5766.4	6071.4	6515.6	6767.2	6888	7300.6
	1.46289	0.075	0.21667	0.56667	0.8	0.9	0.93333	1.7	2.1	5	4.5	6.7	7.9	8.2	9.1	11	12.2	12.5	17.8	19.4	18.6	28.8	31.3	38.9	71.8	154.8	275.3	413.3	522.8	683.4	898.2	1077.9	1307.4	1574.8	1844.8	2455.6	3134.2	3667	4046.8	4422.8	4818	5106.2	5478.4	5818.4	6272.4	6658.6	7080.8	7151.6	7403
	1.46254	0.2	0.21667	0.13333	0.33333	0.8	1.83333	1.5	2.9	4.2	4.7	5.9	5.9	8.6	8.9	13	8.3	15.2	18	21.1	19.2	28.5	35.5	42.1	77.1	170.5	301.2	455.5	589.3	743.3	996.5	1149	1458.8	1788	2038.4	2662.2	3361.8	3900.4	4391	4671.8	5107	5334.6	5879	6216.4	6615.6	7068.4	7366.4	7575.2	7607
	1.46218	0.15	0.28333	0.23333	0.76667	0.7	1.16667	2.5	4.9	3.8	6.3	6.9	9.3	8	12.5	14.4	14.9	15.3	22	19	25.4	33.2	43.3	50.9	86.1	192.3	337.4	497.9	643.7	822.5	1055.7	1234.4	1581	1840.2	2125.4	2675.4	3501	4053.6	4493.8	4815.8	5288.6	5483.2	5961.8	6428	6848.6	7349	7551.6	7630.2	7731.6
	1.46182	0.225	0.45	0.7	0.5	0.86667	1	2.6	2.4	4	6.7	7.7	9.3	7.7	12.4	13.6	14.3	16.4	20.1	23.7	26.8	33.3	47.1	52.5	96.5	213.5	379	567.7	717.3	928.7	1143.2	1332.5	1678.4	1966.2	2226	2834.8	3665.6	4156.8	4605.2	5071.6	5498.2	5638.4	6048.4	6641.8	6959	7452	7737.2	7994.4	8003.2
	1.46147	0.13333	0.31667	0.43333	0.36667	0.96667	0.96667	3.5	2	3.2	6.4	7.2	8.9	12.8	14.3	18.3	16.3	19.2	24.4	23.5	30.7	36.4	42.1	62.6	113.7	238.2	421.7	609.5	767.4	993.4	1199.2	1425.1	1758.2	2042	2424.6	3024.4	3760.6	4358.4	4804.6	5151.4	5706.8	5680.2	6286	6601.4	6984.8	7559.8	7771	8270.4	8491.4
	1.46111	0.16667	0.5	0.76667	0.7	1	1.56667	3.7	2.4	5.1	5.8	8.2	10.7	8.3	13.9	16.4	17.5	20.7	24.6	25.7	31.6	46.2	52.1	68.6	122.1	253.5	469.4	655.6	843.5	1040.5	1304	1503.2	1862	2234	2515.2	3205.2	3965.2	4562.6	5048.2	5410.2	5893.6	6009.4	6470.4	6937.8	7248.2	7693.8	8048	8275.8	8785.6
	1.46075	0.21667	0.5	0.53333	0.83333	0.83333	2.16667	3.4	3.5	5.2	6.3	9.6	10.2	13.7	15	18.5	20.7	25.9	29.6	31.7	38	48	58.6	81.5	141.2	298	514.1	736	931	1187	1523.4	1714.2	2052.8	2414	2681.8	3457.2	4237.6	4813.2	5277.8	5639	5995.6	6194.4	6623.4	7069.8	7449.4	7989.8	8210.6	8379	8758.8
	1.4604	0.45	0.26667	0.6	0.9	0.5	1.73333	2.1	4.5	5.3	5.6	11.3	14.1	15.9	18.6	20.6	24.6	24.2	27.1	34.2	46	52.1	66.8	88.8	157.4	336.7	594.5	861	993.1	1232.9	1573	1811.2	2195.6	2507.2	2806	3554.2	4363.4	4927.6	5343	5699.4	6038.6	6345.8	6932.4	7414.6	7703.4	8225.4	8605.6	8853.8	8586
	1.46004	0.39167	0.35	0.73333	0.86667	1.7	1.06667	3.7	4.3	6	12.9	14.1	14.2	17.4	25	25.3	32	30.7	37.3	45.2	51.8	65.5	80.1	99	173.9	368.3	616.2	882.6	1078.7	1346.8	1659.8	1911.6	2326.2	2663.4	2821	3619.8	4471.6	5052.6	5673.2	6075.4	6438.2	6524.2	6997.2	7471.6	7912.4	8350.6	8683.2	8822.6	8964
	1.45969	0.30833	0.45	0.63333	0.36667	1.1	2.2	3.8	6.5	7.9	8.5	13.2	14.9	23.4	23.8	27.1	38	35.8	42.8	52.1	61.1	72.4	92	119.7	186	409	690.1	912.6	1171.6	1434.8	1727.9	2003.3	2418.6	2862.4	2940.4	3652.4	4431	5015.8	5529.6	6002.4	6382.8	6576	7143.2	7658.8	8042.8	8370.8	8804.2	8958	9244.2
	1.45933	0.30833	0.26667	0.4	1.23333	0.8	2.1	3.8	5.3	8.6	12.1	15.7	21.7	22	25	37.7	38.9	45.7	53.9	55.9	62.8	87.5	106.4	134.5	218.9	465.3	765.5	1019.4	1354.7	1572.9	1866.3	2128.2	2589.4	2986	3117	3911.8	4744.6	5315.6	5845.2	6153.6	6707.6	6561.6	7064.8	7727.4	8034.6	8576.8	8935.2	8938.2	9569.6
	1.45898	0.23333	0.16667	0.73333	0.93333	1.43333	1.73333	5.1	5.5	9.3	9.7	15.6	21.3	24.4	33.5	37.5	43.8	47	58.9	58.3	76.4	95.3	119.4	146.1	247.7	519.2	817.9	1137.7	1401.1	1703.2	2001.3	2248.7	2599.8	3094.4	3331.6	4193.4	5031	5595.8	6125	6589.6	7014.6	6869.4	7171.6	7740.6	8186.4	8514.4	8830.4	9030.4	9276.4
	1.45862	0.15833	0.48333	0.4	1.5	1.53333	2.36667	5.4	5.6	9.6	15.9	17	24.2	28.5	34.9	38.3	47.1	55.2	57.3	69.2	81.7	105.7	128	159.1	275.6	552.9	877.8	1197.1	1437.9	1773.2	2058.7	2308.4	2729.6	3143.6	3375.8	4151.4	4941.4	5483	6030.4	6453.4	7172.2	7045.2	7318.8	7718.2	8287	8646.8	8745.4	9071	9399
	1.45827	0.2	0.7	0.66667	1.26667	0.83333	2.33333	3.9	6.3	10.4	13.9	20.2	23.3	29.3	34.7	38.8	54.5	56.4	62.5	74.2	95.3	109.4	140.8	186.4	309.4	608.1	946.8	1277.3	1513.4	1805.2	2123.9	2338.7	2715.4	3190.2	3441.2	4163.6	4949.8	5633.8	6005.4	6407.4	6895	7028.4	7390.2	7841.2	8239.8	8685.8	8787	8974.4	9463
	1.45791	0.15833	0.16667	0.6	0.9	1.56667	2.3	4.8	9.7	12.7	20.4	20.8	29.8	35.3	38.4	50	54.6	68.8	65	82.1	99.2	123.7	147.9	189	331.5	655.4	1046.9	1353.2	1591.1	1871	2228	2496.7	2792.6	3305.2	3544.8	4299.2	5039.8	5693.8	6009.8	6416.6	6852	7070.2	7443.8	7932.2	8342.8	8848.8	9004	9023.6	9521.4
	1.45756	0.29167	0.33333	0.63333	0.5	1.73333	2.66667	4.5	9.4	15.9	18.6	25	32	39.4	49.3	50.5	57.9	73.1	76.7	88.9	113	136.6	167.9	211.5	349.8	688.8	1082.4	1432.4	1654	1967.4	2314.5	2544.7	2984	3420.8	3568.2	4352.2	5134.6	5679.6	6162.4	6553.4	7129.8	7263.2	7547.6	7856.6	8255.4	8744.2	9098.6	9216.6	9726
	1.4572	0.10833	0.53333	1	1.1	1.76667	3.93333	3.7	11.5	14.4	19.3	30.4	34.5	42.3	50.8	53.1	64.2	76	84.5	97.2	104.1	144.1	165.9	218.2	348.6	702.8	1098.1	1425.5	1762.5	2107.3	2365.4	2681.4	3175.2	3566.6	3726	4542.8	5316	6009.2	6450.6	6913.6	7412	7583.4	7924	8325.6	8650	9074	9314.4	9534.2	9844.6
	1.45685	0.175	0.56667	1	1.23333	1.96667	3.8	6.2	12.9	19.4	25.5	30.5	36	51.8	54.8	61.9	71.9	79.2	87.2	103.4	131.8	150.9	177.5	240	396.7	771.9	1176.8	1546.8	1776	2090.5	2404.6	2688.7	3137.6	3526.6	3705.2	4539.2	5272.6	5810.2	6303.8	6868.6	7163.2	7478.6	7991.8	8249.2	8558.2	9078.8	9374.2	9348.8	9542.4
	1.4565	0.26667	0.61667	0.56667	1.1	1.8	4.13333	9.3	12.6	20.7	24.4	34.1	38.5	49.6	57.7	68.6	79.1	86	99.2	112.6	136.3	167.5	209.9	241.1	413.8	825.3	1235.1	1569.3	1785.9	2152.9	2486.8	2792.4	3226.2	3721.6	3758.6	4591.2	5418.2	5861.2	6438	6813.2	7138.6	7236.6	7735.8	8228.8	8491.4	8904.2	9130.8	9339.2	9432.8
	1.45614	0.24167	0.88333	0.9	1.06667	2.36667	4.3	7.1	14.1	17.2	27.7	31.5	39.5	46.2	58.7	68.8	79.4	84.4	98.2	112.9	146.9	166.9	205.2	259.6	421.4	786.2	1193.7	1543.1	1863.8	2192.2	2624.7	2894.9	3334.8	3887.4	3857.6	4728	5474	6054.4	6528.4	6920	7268	7306.4	7724.4	8129.6	8441.8	8820.6	9026	9177.6	9439.6
	1.45579	0.25	0.56667	1	1.23333	2.73333	3.96667	9.5	10.9	19.7	28.2	37.6	51.3	59.2	66.9	73.4	91.9	95.6	107.9	124.6	149.1	185.2	213.7	267.5	440.3	808.8	1214.9	1571.4	1947.5	2290.7	2532.4	2883.1	3266.6	3895.6	3934.8	4726.4	5595.6	6099.6	6477.4	6857.8	7301.2	7388.2	7799	8334	8654.8	9012.4	9171	9146.8	9488.4
	1.45544	0.25	0.71667	1.2	1.8	2.2	4.86667	8.7	17.3	22.9	33.4	43.7	51	57.1	75.8	77	89.4	103.7	118.7	123.5	153.4	178.3	222.1	287.3	441.1	856.3	1260.3	1575.7	1963	2321.6	2595.6	2891.5	3289.2	3789	3928.2	4829.2	5574.4	6095.4	6422.2	6841.2	7323.2	7353.8	7813.8	8312	8660.4	8925.6	9176.2	9264.6	9430.4
	1.45508	0.275	0.65	1.13333	2.26667	2.6	4.26667	9.8	19	22.5	33.9	45	52.6	63.2	78.4	91.9	101	110.6	127.5	142.8	174.5	211.7	263.3	297.8	490.3	916.6	1339.3	1711.2	1921.2	2313.9	2550.5	2827.4	3324	3654	3970.8	4753	5462.8	6152	6436.6	6867.4	7252.6	7454.8	7890.6	8141.4	8559.4	8905.4	9158.2	9207.8	9337
	1.45473	0.375	0.65	1.03333	1.8	2.26667	4.66667	10	17	24.6	36	48	52.7	65.3	78.6	86.3	97	108.1	127.6	147.5	178.2	213.4	263.5	300.4	504.1	952.4	1345.6	1683.7	1870.5	2321.3	2550.1	2843.4	3201.8	3668	3975.4	4691.8	5433.4	6039.2	6487.2	6838.8	7162.6	7355.8	7699.4	7996.4	8254.8	8752.2	8855.6	8982.4	9472
	1.45438	0.225	0.53333	1.33333	1.86667	2.56667	4.8	10.6	14.4	25.4	38.9	46.5	57.3	69.2	84	89.8	101	121.3	134.8	148.3	177.5	213.2	269.8	309.9	496.2	925.2	1330.1	1652.1	1918.1	2257.1	2637.8	2915.6	3270.8	3721.2	3906.8	4731.8	5446.6	5939.4	6341.8	6795.6	7087.2	7441	7843.8	8086.4	8445	8765.2	8898.6	8822.2	9206
	1.45402	0.30833	0.4	1.7	2.6	3.26667	5.93333	12.5	19.6	26.5	37.5	48.9	58.1	73	84.3	98	103.8	128.1	141.9	150.3	176.4	218.5	258.9	327.3	511.7	908.3	1317.6	1662.8	1960.1	2272	2608.7	2879	3292	3714.6	3872.6	4551.8	5311.4	5866.2	6264.4	6639.2	6950.6	7356	7823.2	8413.4	8551.8	8954	9098.4	9066.8	9107.8
	1.45367	0.25	0.63333	0.9	1.93333	3.23333	5.03333	13.6	20.1	27.7	38.6	47.9	65.3	81.8	87.3	97.3	113.4	134.2	147.8	153.6	186.6	223.9	277.6	351.4	538.1	953.7	1363.4	1720.7	1968.4	2281.5	2678.4	2922.6	3314.2	3775	3925.4	4702	5381.2	5858.8	6256.2	6565.8	7007	7082	7524.4	7982.2	8234	8695.6	8991.2	9122.6	9172.8
	1.45332	0.45833	0.68333	1.36667	2.53333	3.5	7.1	15.1	21.1	31.1	39.9	50.4	59.8	80.7	95.1	106	116.6	134.8	156.1	162.2	200	236.3	278.2	348.8	543.9	969.8	1393.6	1689.6	1977.6	2287.8	2694.8	2970	3322.8	3729	3933.2	4597.4	5351	5734.2	6048.8	6380.2	6792.6	6852	7238.8	7668.8	7923.8	8364.8	8616.8	8897.2	8982.8
	1.45297	0.5	1.06667	1.53333	2.43333	4.2	6.43333	15.7	23.2	30.7	43.9	49.7	65.9	85.2	94.4	113.7	135.9	140.3	158.6	182.5	196.5	249	291.9	362.2	585.2	976.4	1417.4	1724.7	1969.4	2295	2724.9	3020.5	3474.6	3799.8	3895	4588	5371	5816	6174.8	6467.4	6772	7117.8	7411	7706.8	7990.8	8264.6	8616.2	8645.2	8902.2
	1.45262	0.60833	0.96667	1.3	2.56667	3.86667	7.9	15.1	22.5	33.2	43.2	53.1	59.4	86.7	98.3	116.7	135.9	142.6	154	172.6	212.5	255	298.6	372.3	547.5	951	1396.4	1707.5	1984.1	2247.7	2697.6	2972	3343.2	3793	4000.8	4832.4	5448	5839.4	6265.4	6551.6	6933.4	7161.8	7446	7720.6	7943.6	8236.6	8427.8	8613.8	8768.2
	1.45226	0.65	1.51667	2.03333	2.06667	3.8	7.66667	15.2	25.7	30.3	45	57.7	67	78.3	99.8	111.3	128	144.9	148.3	177.6	216.4	245.3	306.8	365	568.6	969.2	1398	1709.5	2006.8	2345.6	2720	2966.4	3386.8	3693	3994.8	4740.4	5330	5795.4	6160.2	6409.2	6739.8	6877.2	7068.4	7342.2	7589.4	8015.8	8055	8355.8	8456.8
	1.45191	0.64167	1.6	2.5	3.2	4.5	7.66667	16.2	24.9	32.7	38.6	54.8	71.5	80.1	95.9	109.6	128	154.4	159.9	176.5	209.6	248.1	304.1	367.5	571	986.7	1408.7	1720.3	2030	2268.5	2635.2	2814.3	3152.2	3575.6	3844.4	4458.8	5109.6	5562.4	5817.6	6068.4	6365.2	6680.2	6932.4	7087	7347	7694.8	7957	8261.8	8355.2
	1.45156	0.66667	1.71667	2.6	3.86667	6.26667	8.33333	14.6	24.1	37	43.8	59.9	73.7	88.6	106	114.7	134.9	155.2	165.6	184.8	211.7	244.5	294.3	357.6	564.4	965	1386.2	1698.3	2054.3	2348.9	2669.9	2887	3187.8	3501.8	3785	4431.8	5072	5439.2	5791.8	6058	6336.4	6670	6803.6	7052	7294.8	7486	7697.4	7859.6	8058.8
	1.45121	1.05833	2.08333	2.63333	3.56667	6.06667	7.83333	14.4	28.5	35.1	42.9	57.3	81.4	88.5	100	111	128.3	142.5	170.1	186.3	223.9	259.4	309.1	354.5	559.7	932	1337.8	1688.8	1997.7	2333.9	2658	2877.7	3185	3532.6	3700.2	4300.6	4889.2	5364	5591.2	5943.8	6192.6	6445	6872.6	7144.8	7385.8	7573.4	7814	7905.2	7912.2
	1.45086	1.14167	2.15	3	4.43333	6.16667	9.66667	19.7	25.8	40.2	48	60.9	72.8	92.1	103.7	118.8	129	151.3	161.4	185.5	221.6	262	298.5	339.5	521.2	914	1311.2	1603.3	1924.7	2207.8	2493	2709	3075.6	3332	3590.2	4143.2	4759.8	5134.8	5418.4	5763	6054.8	6159.4	6559.2	6883	7030.2	7396	7590.2	7812.8	7714.2
	1.45051	1.04167	2.2	2.83333	4.13333	7.2	9.16667	21.1	26.7	36.5	46.2	60.5	72	88.7	109.1	115.9	131.9	149.7	160.3	181.9	207.4	257.8	298.3	343.3	537.8	916.6	1287.5	1580.4	1934.4	2273.6	2481.3	2726.8	2998.6	3314	3642	4151.4	4703	5142.2	5434.2	5706.2	6032.2	6207	6503.6	6695.4	6965.6	7269	7416.6	7668.8	7459.6
	1.45016	1.225	2.4	3	3.73333	6.33333	9.96667	19.3	25.8	36.8	56	63.5	76.1	82.7	102.8	115.7	122.3	144.1	163.7	186.3	211.7	251.8	296.5	370.3	540.9	946.7	1288.7	1596.7	1917.4	2190.7	2483.4	2722.5	2926	3252.6	3477.8	3979.2	4552.8	4901.6	5228	5443.8	5799.6	6011.4	6243.2	6470	6597.2	6892.4	7085.6	7263.4	7326.6
	1.44981	1.16667	1.73333	3	4.3	5.7	10.1333	17	29	36.5	49.1	62.6	74.1	92.4	101.5	112.6	123.5	148.9	169.8	182.4	201.1	246.5	284	342.4	546.7	918	1307.8	1621	1870.6	2126.7	2433.8	2679.7	2918.8	3238.8	3421.2	3953.8	4434.4	4849	5037.6	5363	5578	5965.4	6112.6	6421.4	6589.4	6881	6907.4	7133.2	7269.8
	1.44946	1.075	2.33333	2.83333	4.63333	6.5	8.86667	17.9	29.1	34.9	49.2	60.6	80	90.1	100.7	119.7	130.2	155.8	167.3	173.4	199.7	243.3	289.5	343.3	512.3	881.4	1244.3	1558.9	1828.7	2088.9	2431.7	2578.3	2876	3165.4	3299.8	3808.4	4366	4669.2	5024.6	5266.6	5464.2	5731.6	5955.8	6210	6386	6738.2	6766.4	7018.6	7086.6
	1.44911	1.20833	2.68333	2.56667	4.06667	6.66667	8.9	17.5	27.4	34.9	47.1	60.5	74.2	90.1	113.6	112.4	135.9	144.8	155.5	184.1	219.6	258.6	298.9	355.7	528.1	906.8	1251.8	1539.4	1837.6	2061.7	2328.2	2479.1	2725.2	2974.2	3203.2	3750	4137.6	4470.8	4760	5110	5375.8	5593.2	5899.2	6069.4	6210.4	6506.8	6684	6863	7013.4
	1.44876	0.95833	2.23333	2.86667	4.73333	6.23333	8.83333	18.4	29.7	36.1	49.3	61.9	76.3	90.5	104.4	116.5	130.3	145.1	161	174.7	202.3	251.5	291.1	341.4	518.7	908	1258.8	1547.1	1778.6	2020	2305	2495.1	2699	2883.8	3138.6	3598.2	4127.8	4404.2	4653.6	4934.4	5195.6	5520	5789.8	6080.6	6158.4	6445	6590.4	6858.8	6881.6
	1.44841	1.225	2.28333	2.63333	4.56667	6.6	8.96667	17.4	25.6	34.3	48.6	61.8	71.3	87.1	96.8	107.3	134.7	147.1	155.4	179.1	215.6	254.9	290.6	357	526.6	882.7	1248.7	1517.1	1695.6	1878.2	2232.7	2356.6	2608.6	2833	3033	3594.8	3947	4326.4	4617.6	4658.8	4987.6	5255	5587	5901.6	5970.6	6128.4	6410.4	6613.6	6883.8
	1.44806	1.20833	2.11667	3.2	4.4	5.46667	9.53333	17.1	27.2	42.2	48.4	59.5	67.2	83.9	95.1	108.7	123.8	139.5	151.4	175.4	208.7	257.4	290.6	352.7	544.4	875.9	1242.5	1530.9	1637	1857.1	2078.7	2281.6	2496.4	2719	2963.6	3470.4	3848.2	4192.6	4499	4651.2	4853.6	5140.6	5456.8	5666.2	5760.6	6023.8	6241.6	6365	6665.8
	1.44771	1.10833	2.43333	3.46667	4.36667	6.13333	9.66667	19.5	26.7	35.3	52.4	55.1	75.2	87.7	101.5	112.6	126	149.7	163.8	181.1	216.1	244.5	300.2	363.2	535.2	894.6	1224	1476.5	1649.7	1819.3	2069	2201.4	2436	2666.6	2863	3355.6	3869.8	4116.8	4360.2	4572.2	4850.2	5145.2	5404	5562.2	5807.2	6007.8	6172	6347.4	6546.2
	1.44736	1.16667	2.58333	3.1	4.26667	6.5	9.06667	17.4	30.4	35	50.5	64.1	78.5	94.7	114.1	107.9	133.3	145.3	168.7	183.3	211.2	259.2	295.5	351.8	528.1	870.2	1181.9	1460.3	1595.6	1782.3	2013.6	2166.5	2348	2553.4	2796.4	3144.8	3626.8	3903.2	4221.6	4351.6	4610	4901.6	5142.4	5411.4	5624	5880.8	6068	6172.8	6402
	1.44701	1.24167	2.4	4.03333	4.8	6.1	9.86667	18.6	28.3	40.8	56	67.8	73.8	91	110.3	118.9	135.5	151	156.7	180.3	212.4	253.7	291.4	352.8	543.3	860.3	1200.8	1405	1602.5	1807.8	2054.8	2218.3	2399	2595	2846.4	3206.8	3646	3906.6	4187.2	4337.4	4627	4856.2	5144.2	5351	5499.4	5751	5988.8	6182.2	6312.2
	1.44666	1.43333	2.65	4.4	4.3	7	10.2667	20.2	29.3	37.7	50.1	63.6	74.8	89.8	103	119.1	127.1	141.7	162.4	182.3	208.6	244.5	295.3	354.2	521.3	859.8	1178.9	1405.4	1600.7	1806.1	2023.8	2189.6	2405.2	2609.6	2786	3147.8	3589.8	3884.6	4091.6	4284	4527	4707	4965.6	5212	5380.2	5625	5831.6	6023.4	6074.6
	1.44631	1.38333	2.38333	3.6	5.23333	7.06667	10.4333	21	28.8	40.9	49.8	70.1	77.9	91.2	103.6	118.4	137.8	145.5	168.7	181.8	214	235.6	278.8	337.9	496.6	814.1	1118.6	1353.7	1547.8	1732.3	2017.5	2169.7	2339.8	2524	2694	3163.2	3529.6	3844.4	4065.2	4353.4	4467.2	4683.4	4905.2	5153.6	5374.4	5599.4	5838.8	5897.8	6135.2
	1.44597	1.43333	2.48333	3.76667	5.53333	6.66667	11.5	20.7	30.8	40.8	56.9	66.3	83.3	84.4	108.5	116.4	124.6	143.2	164.5	179.6	212	247.7	282.2	327.5	505.2	794.5	1088.7	1311	1540.7	1713.8	1913.6	2038.2	2266.4	2492.6	2653	3009.8	3476	3702.2	3966.2	4142	4389.6	4653.4	4839.4	5074	5227.8	5476.6	5650.6	5749	6025.6
	1.44562	1.33333	2.35	2.93333	4.2	6.6	10.9333	16.7	28.7	43	52.2	66.5	79.9	97.8	98.9	127.4	129.2	153.1	165.6	180.4	204.2	251.4	275.6	336.3	495.5	788.5	1072.4	1265	1470.4	1639.6	1812.1	1912.2	2133.2	2380	2566.4	3008.4	3350.4	3641.8	3796.8	4020.8	4276	4637.8	4890.8	5041.2	5270.6	5454.6	5645.6	5726.8	5926.6
	1.44527	1.11667	2.9	3.76667	5.5	7.86667	11.3333	20.5	33.6	42.4	55.1	66.4	79.2	94.2	107.2	123.9	131.3	152.5	165.9	172	206.2	257.7	287.5	348.8	494.9	774.3	1050.7	1267	1434.2	1583.6	1773.5	1923.9	2114.4	2283.2	2580.6	2933.8	3297.6	3640.2	3852.2	4015.4	4250.8	4643.2	4915.4	5104.4	5337.6	5495.4	5711.8	5853.2	5884.4
	1.44492	1.54167	2.71667	3.23333	5.63333	7.36667	10.2333	19.4	29.5	45.7	52.1	67.3	83.7	93.3	104.9	122.6	131.8	158.8	172.2	187.3	224.8	253.8	276.8	343	466.3	770.1	1030.7	1209.2	1399.1	1554.4	1749.3	1877.9	2035	2230.6	2488.2	2849.2	3248.4	3465.4	3725.4	3949.4	4152.6	4390.2	4743.2	4972	5166	5437.6	5552.4	5722.4	5828
	1.44457	1.325	2.61667	5.5	5.26667	7.03333	13	24.6	33.3	44.5	58.9	68.6	88.3	92.9	100.8	126.2	144.7	153.8	172.3	190.8	208.3	252.4	286.7	334.7	469.2	746.5	1000.7	1222.4	1386.4	1546.1	1688.2	1801.8	1977.8	2123.6	2437.8	2788	3183.2	3433.2	3655.8	3833	4037.8	4287	4537.4	4880.8	5021.6	5273.8	5511.6	5536.2	5706.2
	1.44423	1.35833	2.85	4	4.86667	7.86667	11.9	21.1	30.2	44.1	58.5	63.5	87	95	107.1	124.4	129.7	152.1	171.5	176.7	203.5	230.4	284.7	327.7	445.5	708.4	946.6	1178.6	1399.3	1556.7	1650.1	1790.6	1953.2	2145.4	2342.8	2772.6	3120.8	3408.8	3659.6	3753.8	3987.2	4102.2	4432	4767.6	4893	5163.8	5328.2	5490.8	5650
	1.44388	1.65	3.31667	5.13333	6.1	7.36667	13.6	24.4	35.3	47.9	59.7	69.5	78.7	98.4	109.9	126.3	138.2	142.3	167.5	192.3	217	232.3	260.7	315.5	444.2	695.7	959.3	1160	1344.9	1521.6	1640.5	1781.9	1907.4	2065	2334.8	2693.6	3077.2	3316	3537.8	3741.2	3910.6	4012.4	4294.4	4651.8	4815.6	5025.8	5229.2	5380.6	5545
	1.44353	1.59167	3.03333	4.36667	6.3	7.9	13.6667	28.8	33.3	47.2	57.1	65.1	84.3	92.7	107.8	119.3	130.3	139.7	159.5	173.8	202.2	240.5	265.3	315.4	441.1	709.5	939.5	1146.5	1282.7	1447.6	1596.6	1681.6	1883.2	2067	2247.6	2590.2	3018	3261.2	3441.4	3606.2	3735	4027.8	4350.6	4600.6	4811.2	5053.6	5302.6	5511	5620.8
	1.44318	1.38333	3.55	4.63333	6.63333	9.66667	13.3	24.7	33.8	52.2	58	66.7	80.3	90.1	109.3	113.7	132.7	140.7	150.5	162.9	198.7	218.8	251	320.5	447.8	716.8	950.8	1160.4	1265.7	1398.1	1549.7	1718.3	1828.4	1948.2	2159.2	2562	2937.4	3242.8	3406	3516.6	3727	3946.8	4198.6	4485.2	4630.2	4977.2	5132.2	5364	5534
	1.44284	1.375	3.61667	4.3	6.43333	10.7	14.6667	26.3	31.7	45.8	59.8	62.5	84.7	90.3	106.2	116.3	134.3	145.3	165	172.3	199.4	222.7	257.5	316	454.7	714.5	960.9	1164.7	1294.2	1435.4	1630.4	1727.2	1852.2	2007	2301.4	2598	2884	3204.4	3428.4	3575.4	3690.8	3980.4	4212.8	4495.6	4699.4	4922.4	5029	5201.2	5337.2
	1.44249	1.575	3.31667	3.86667	6.76667	8.43333	12.9667	22.4	34.7	41.2	51.4	70.6	77.8	92.9	107.8	110.9	118	152.2	169.4	174.9	200	239.8	266.1	316.7	440.2	721	959.2	1136.3	1281.7	1412.8	1590.7	1686.1	1853	1958.6	2230.6	2581.8	2857.2	3115.4	3267.2	3498	3684	3896.6	4166.8	4449.8	4646.8	4917	5071.4	5195.2	5382.2
	1.44214	1.58333	3.21667	4.76667	6.2	8.06667	14.6667	21.7	38.1	40.8	50.9	65.9	75.1	85	96.4	109	124	134.8	164.4	179.8	202.9	229.4	265.3	320.1	441.9	726	966.9	1138.6	1302.2	1426.7	1600.4	1675.6	1868.2	1941.8	2159.6	2415.6	2809	3039.2	3239.4	3422.4	3535	3830.6	4030	4248.2	4504	4757.4	4973.6	5171.8	5292.2
	1.4418	1.83333	3.51667	5.06667	7.23333	9.23333	14.5333	25.8	29.6	46.8	60.6	66.9	79.1	83.1	107.1	122.8	128.8	133.4	166.4	187.3	204.9	231.1	271.5	319.7	445.2	714.3	969.5	1118.6	1288.7	1415.8	1557.2	1639	1809.6	1983	2142.2	2472.8	2779	3024.4	3261.4	3336	3594.8	3828.8	4087.2	4386.6	4544.6	4878.8	5079.2	5208.8	5360
	1.44145	1.93333	3.76667	5.1	6.9	9.03333	13.8667	22.5	36.7	45.1	62.8	68.2	81.5	96	103.2	122.6	125.1	148	167.3	179.1	200.3	243.9	260.2	339.4	473.6	752.3	967.5	1136.5	1270.8	1408	1543.8	1625.1	1773.6	1944.8	2085.8	2466.6	2772.8	3008.8	3219.8	3459	3609.8	3797.2	4161	4381.8	4577.4	4798.2	5088	5246.2	5347.4
	1.44111	2.3	3.85	5.43333	6.66667	9.06667	16.4	22.6	34.1	47.9	59.9	74.3	83.9	98.3	114.2	121.1	141.1	144.4	164.9	184.9	203.2	237.2	276.8	313.2	471.2	744.4	972.6	1133	1294	1437.8	1565.7	1647	1828.8	1883.8	2109.6	2431.8	2723.8	2991.4	3243	3408.4	3623.8	3746.4	4056	4377.4	4492	4802.2	5053.4	5288.6	5286
	1.44076	2.41667	3.56667	4.8	7.03333	10.4667	15.2667	21.7	37.3	42.2	52.6	73.6	89	92.6	111.8	116.9	131.3	154.9	164.3	171.6	213	226.8	267.9	319.2	452.8	697.4	927.6	1076.7	1287.9	1403.4	1531	1641.7	1800.8	1907.4	2142.2	2472.2	2795.4	3044.4	3178.4	3331.8	3611.8	3717.8	4088.4	4302.8	4514.6	4802.8	5040.8	5177.2	5257
	1.44041	2.04167	3.9	6.03333	8.86667	10.6667	17.1333	22.9	38.5	43	59.2	74.4	80.5	95.7	109.9	121.3	135.7	156	165.4	189.3	209.9	244.8	268.2	334	458.9	713	924.8	1078.7	1241.9	1355.8	1498.7	1570.1	1714	1851.4	2101.2	2396.6	2747.2	2947.2	3124.2	3316.2	3502.2	3650.8	3928.2	4327.4	4450.2	4792.4	4979	5061.8	5240
	1.44007	2.23333	5.35	7.06667	8.16667	11.9333	18.6667	30	36.9	52	62.2	71.1	93.5	98	112.6	118.6	142.3	153.4	188	182.2	231.9	250.6	291.5	341.7	473	725.3	927.3	1106.7	1185	1312.2	1483.1	1559.2	1725.2	1872.2	2101.4	2401.4	2708.2	2955	3081.6	3303.8	3499.6	3645.4	3953.8	4204.4	4407.6	4769.4	4952.2	5076	5136.4
	1.43972	2.43333	4.3	5.73333	8.1	11.4	17.8667	26.4	38.9	49.3	63.8	81.8	93.7	104.7	114	130.5	147.9	165.8	176.7	196.1	226.2	261.5	291.9	343.2	465.9	717.1	947.5	1112.8	1197.2	1290.7	1431.3	1558.7	1702.6	1781.6	2057.4	2364.4	2655.4	2923.8	3153.4	3217.4	3470	3668.6	3957	4157.2	4390.2	4672.4	4906	5110.2	5201.6
	1.43938	2.75833	5.23333	7.5	10.9	14.1333	20.7333	32.6	41.7	55.1	68.6	78	92.8	109.8	121.6	135	165.8	159.6	180	192.6	201.3	265.3	299.6	334.8	458.7	710.7	938.5	1060.1	1195.1	1315	1460	1561.7	1655	1810	2059.6	2359.8	2619.4	2885.4	3046.6	3225.8	3436.2	3645.4	3913.8	4130.8	4374.6	4622.8	4841.6	5073.2	5255.4
	1.43903	2.65833	5.4	8.56667	10.5	14.2	19.9667	32.7	44.6	58.9	69.9	80.3	101.3	115.3	122.4	139.9	158.6	158.8	173.4	190.8	219.9	251.3	315.4	339.5	463.6	694	924.6	1063.4	1220.8	1356.4	1427.2	1548.6	1671	1813	2065	2345.2	2604.2	2871.4	3117.4	3266.6	3418	3545.2	3830.8	4108.4	4345.4	4683.6	4839.2	5047.2	5288.2
	1.43869	3.06667	6.1	7.86667	11.6667	14.6333	22.4333	37.8	49.2	58.2	74.2	87.6	110.5	110.2	120.4	148.9	161.8	158.9	187.5	204.1	236.3	262.6	303.2	344.8	474.7	718.1	931.7	1095.3	1180	1307	1455.1	1543.3	1674.6	1782.6	2036	2274.6	2563.2	2760.8	3084.4	3209.8	3385.6	3587.4	3953.8	4149	4444.6	4667.8	4988.8	5106.2	5375.2
	1.43834	3.275	6.88333	8.56667	11.6667	15.9	22.7667	37.7	49.6	68.2	73.6	87.8	101.7	115.6	138	147.3	160.5	170.5	194.8	202.2	235.3	273.2	314.2	383.6	492.5	724.8	940.9	1101.4	1234.5	1350.4	1462.1	1520.5	1670.8	1795.8	1999	2289.8	2571.4	2847	3001.4	3192.2	3384.6	3585.2	3988.6	4203.2	4402.4	4685.6	4990.2	5023.8	5303.6
	1.438	3.50833	7.36667	9.06667	12.3333	17.2667	24.1667	38.2	54.6	63.5	81.3	87.4	108.2	120.4	139.7	167.5	175.4	179.7	197.3	226.2	241.9	289.4	321.3	376.9	514.7	744.8	954.8	1090	1233.4	1350.8	1447.8	1555.3	1690.8	1788.6	2068.4	2266	2616.4	2814	3032.2	3205.6	3353.8	3546	3831.8	4106	4363.6	4624.8	4778.2	4990.8	5236
	1.43765	3.73333	8.13333	10.6667	15.6667	19.1	26.3667	39.7	61.2	71.2	91.8	101.1	116.2	132	144.7	156	176.6	196.3	214.4	232.5	247	289.6	323.7	381.9	494.6	743.2	968.8	1109	1226	1338.8	1460.9	1540.3	1679.8	1774.8	1997.2	2294.8	2572.8	2752.2	2997.6	3187.8	3362.4	3498	3776.4	4011.6	4255.6	4567.2	4702.4	4997.4	5120.2
	1.43731	4.03333	7.86667	10.3333	14.5	18.7667	29.9	45.7	61	75.4	97.5	108.3	121.1	142.6	150.3	167.7	187.7	197.4	213.8	245.7	268.8	302.8	336.5	380.2	537.8	788.7	1021.7	1146.3	1285.2	1366.4	1497.6	1581.2	1690.4	1875	2050.2	2326.6	2575.4	2826.8	3065.6	3231	3436	3577.4	3820.8	4157	4358	4607.4	4766	5031.6	5270.6
	1.43697	4.20833	9.23333	12.3	15.9	21.8667	32.7	49.8	65.4	83	93.4	122.3	125	145.3	168.2	175	196.4	208.7	227.8	246.5	283.8	321.2	359	406.9	564.7	830.9	1039.9	1190.7	1277.8	1387.9	1526.4	1614.4	1732.4	1841.4	2117.6	2354.8	2641.6	2868.6	3104.4	3294.2	3501.6	3619	3920.4	4170.6	4350.2	4668.4	4871.6	5069.8	5256.8
	1.43662	4.99167	10.5	14.3667	20.4	24.7	38.2333	53.6	72.7	87.3	103.7	124.5	136.5	147.5	171.5	184.5	213	224.2	230.6	261.7	295.3	325	376.4	419.8	539.6	806	1043.5	1201.5	1253.1	1383.7	1485.2	1619.4	1755.2	1862.8	2113	2354	2666.8	2852.4	3121.6	3274	3434	3635.6	3894.4	4262.2	4481	4687.6	4975.4	5182	5254.8
	1.43628	5.025	10.75	15.4	17.6333	27	36.9	56	74.9	97.3	111.1	125	145.6	169.7	177	201.6	213.9	235.6	247.1	274.1	288.9	334.3	364.5	452.7	556.1	812.6	1042.6	1229	1318.1	1435.5	1546.2	1634.7	1771	1862.2	2141	2379.6	2751.6	2908.8	3156.4	3273	3449	3616.6	3932.2	4218	4498.2	4797.4	5044.2	5147	5363.6
	1.43594	6.04167	10.8833	16.8	21.3667	27.6	39.9667	61.2	83.6	101	128	136.8	155.6	174.1	187.4	207.9	224.8	240.4	267.3	287.9	321.4	353.8	398.6	458.8	590	851.4	1083.5	1231.3	1354.5	1470.3	1627	1728.6	1835.6	1952.4	2179.8	2405.6	2733	2953.6	3158.2	3380.6	3540.2	3742.2	4036.6	4262.4	4536.2	4801	5008	5240.4	5366.6
	1.43559	6.3	12.95	15.9667	22.4333	32.6	46.2	71.7	94.4	109.1	126.3	151.8	171.4	183.6	204.2	214.5	233	266.1	277.8	301.6	332.5	364.7	410.9	451.5	615.1	865.8	1048.2	1226	1350.8	1479.5	1638	1743.8	1876.4	1953.2	2173.2	2422.2	2731.2	2991.6	3186.2	3370.8	3543.8	3672	3998.8	4298.8	4505.2	4895.8	5122	5261	5442.2
	1.43525	6.275	13.15	18.5333	26.9	35.6	49.9333	71.9	101.3	118.8	137.4	156.4	185.4	204.8	208.8	226.3	248.3	272.5	282.6	311.6	354.4	375.7	418.7	491.3	648.7	892.7	1138.8	1285.5	1361.8	1516.9	1654.4	1764.3	1873	1995.2	2235.2	2454.6	2832.8	2999.2	3182	3427.8	3574.6	3695.6	3989.6	4368.4	4567.2	4887	5082.2	5317.4	5383.8
	1.43491	7.11667	14.9	20.3667	28.2667	37.8	55.7333	80.5	107.7	130.9	147	169.5	202.6	216.5	245.4	248.3	278.8	293.1	308.9	339.2	361.9	416	458.5	515.8	672.7	953.9	1170	1332.8	1461.4	1580	1706.1	1783.7	1969.8	2029.8	2214	2484.4	2857.2	3022	3271.4	3453.4	3647.4	3762.6	4126	4355.8	4693.2	4980.6	5180.2	5384.6	5614.4
	1.43456	7.13333	15.9667	21.8333	30.7333	41.2667	63.8667	86.9	111.7	130.8	156.9	180.6	212.3	237.9	257	280.9	301.1	323.5	327.5	361.5	400	436.2	502	538	674	952.5	1158.2	1327.5	1465.4	1567.9	1675.6	1786.5	1948.2	2051.8	2250.4	2541.4	2847.8	3072.2	3268.6	3456.4	3665.4	3769.2	4134.4	4407	4686.6	4955.4	5268.6	5417.6	5635.2
	1.43422	7.83333	18.1167	27.3667	33.3333	47.4	69.4667	95.2	125.3	155.3	177.5	206	233	255	286.5	291.1	321.1	358.6	363.6	383.5	430.3	463.8	522.3	567.2	716.5	1003.3	1214.4	1364.2	1498.3	1631.4	1781.8	1879.4	2004.8	2130.2	2325.2	2636.8	2942.2	3189.2	3370.6	3570	3728	3891.6	4275	4523.4	4815	5161.4	5310	5515.6	5702.8
	1.43388	9.3	19.1667	24.6667	36.5667	52.5	73.2	107.4	140.1	179.2	197.5	225.7	251.4	277.9	298.1	323.8	339.2	380.6	401.8	410.4	449.8	511.5	529	612.3	751.4	1014.6	1259.9	1385.4	1577	1702.7	1838.7	1899.9	2022.4	2170.8	2404	2704.4	3030.4	3278.8	3413	3539.4	3774	3961	4240.4	4596.4	4772.4	5188.8	5324.2	5466.2	5597.8
	1.43354	10.0667	22.7167	28.7	40.7	61.6	83.5	120	157.2	174.9	215.5	244.6	283	304.4	318	335.6	373.7	394.9	416.2	435.4	496.7	551.2	578.3	653.7	797.3	1069.3	1299	1437.6	1638.7	1738	1905.5	1952.7	2111.6	2136.8	2457.6	2774.4	2990.8	3227.6	3491	3648.6	3796.6	4066.8	4328.6	4666.4	4884	5184.4	5343.4	5537.2	5771.4
	1.4332	10.8917	24.7167	31.4667	44.7333	64.0667	88.6	126.6	162.2	195.2	231.2	285.4	306.7	334.7	369.3	386.5	411.1	436.7	456.7	473.9	511.3	558.8	615.7	687.6	828	1109.8	1352.2	1524.3	1705.1	1765.4	1921.9	2018.8	2160.6	2231.8	2461.6	2779.8	3081.6	3322.6	3539.8	3746.8	3907.4	4158.4	4490.8	4721.2	5074.4	5273.6	5518.4	5679.4	5824
	1.43285	12.5	27.2333	36	51.5667	67.1667	94.8667	137.1	177.4	214.2	258.4	286.4	337.6	370	388.7	417.1	445.7	478.8	491.6	496.7	565	617.5	663.2	736.6	888.6	1181.1	1426.8	1573.6	1744.5	1855.7	1952.5	2041.4	2182	2322.4	2523.8	2841.6	3062.2	3330.8	3521.8	3749.6	3930.6	4162	4475	4800.6	5029.4	5329	5534.2	5718.8	5804.4
	1.43251	13.9917	28.8	40.3667	60.8667	78.8333	111.233	158	200.8	249.8	282.9	309.4	364.5	382.7	430.1	459.7	493.6	514.2	530.9	561	608.5	644.7	696.6	776.8	954.8	1258.7	1495.5	1639.7	1877.5	2010	2072.5	2129.2	2252.2	2363.2	2571.6	2839.6	3198.2	3431	3645.8	3895.2	4023.4	4196.2	4470	4822.8	5043.6	5355.8	5543.4	5773.2	5885.4
	1.43217	14.3667	33.9833	48	68.5	92.1667	131.4	183	232	276	307.2	346.9	400.3	427.4	464.9	488.7	501.3	542.4	577.5	626.4	683.9	721.8	763.3	836.3	1024.2	1321.9	1558.6	1709.6	1926.5	2010.6	2124.1	2205	2346.8	2503.2	2693.2	2981.6	3293.8	3556.6	3693	3891	4011.2	4295.6	4558	4932	5148.8	5418.8	5645.6	5786.8	5994.2
	1.43183	16.9833	39.5167	52.9	73.9	104.4	139.4	207.5	265.4	307.5	345.3	385	432	482.4	516.4	542.1	577.4	591.5	612.2	664.2	720.7	768.8	829.3	881.7	1090	1411.5	1671.5	1780.4	1990.8	2136.2	2225.2	2327.1	2416.2	2505.8	2742.4	3024.8	3356.6	3621.6	3751	4042.4	4122	4357.8	4683	5015	5223.6	5523.6	5735.8	5887.4	6155.4
	1.43149	18.175	41.9667	57.7	82.3333	114.933	162.767	221.7	287.7	329.6	390.1	438	485.6	520.5	560.4	592.2	633.7	673	633.1	700.3	746.4	820.8	886.2	923.7	1159.5	1524.1	1762.3	1882.7	2034.8	2188.8	2296.7	2450.6	2530.2	2643.4	2854	3146.2	3441.8	3716.8	3927.2	4091.6	4304.6	4572.4	4834.6	5137.6	5350.6	5676.6	5930	6040.4	6209.6
	1.43115	23.125	49.1	68.6	86.7667	121.1	177.167	258.5	330.2	391.7	421.6	478.9	534.2	578.5	605.2	625	678.9	730.4	705.3	744.7	780.6	858.6	922.1	1015.5	1219.2	1554.1	1796.6	2002.6	2128.9	2270.1	2379.7	2474.1	2624.4	2695.2	2949.8	3270.6	3641	3879.2	3993.6	4109.2	4374.4	4560.2	4904.4	5268	5585.2	5843.8	6069.2	6100.6	6354.8
	1.43081	24.6583	56.95	76.6333	98.6667	138.333	192.5	267.6	350.2	422.1	463.5	523.4	557	618.7	650	663.6	708.5	758.9	736.1	765.6	804.6	868.1	938	1029.1	1235.3	1585.3	1841.7	2013.9	2186.5	2324.2	2416	2552.4	2657.2	2782.2	3073.2	3331	3616.6	3829	4083.8	4165.2	4460.6	4586.4	4891.8	5344.2	5578.8	5796.4	6071.8	6169.4	6327.8
	1.43047	26.6417	57.4667	82.4	115.833	153.333	215.033	288	355.7	416.6	490.4	543.8	585.2	640.4	688.6	704.7	748.5	819.9	780.9	847.4	873.4	937.4	1007.3	1111.4	1309.6	1656	1899.4	2094.8	2276.7	2425.9	2506.9	2576.9	2737.6	2861.6	3090.4	3417.6	3676	3936.4	4156.4	4264.6	4561	4757	5044.4	5343	5703.6	6017.6	6218.6	6247.6	6370.4
	1.43013	30.3167	65.7167	93.6667	127.233	168.933	234.833	321.4	408.4	451.7	521.6	577.2	638.9	697.7	733.1	764.2	803	834.1	836.4	853	941.1	1015.4	1116.6	1195.5	1371.3	1758.3	1961.3	2150.3	2362.5	2554.4	2620.3	2673	2806.2	2912.6	3158.4	3509.8	3804	3968.8	4269.4	4438.4	4509.2	4801.8	5091.6	5395.4	5688.4	5977.8	6129	6397.8	6437.6
	1.42978	32.4167	69.8167	102.1	136.533	183	249.767	356.1	413.7	497.4	553.5	626.5	675.5	711	787.8	803.4	866.7	846	879.3	917.3	1000	1083.3	1161.6	1236.6	1434.8	1772.2	2049	2229	2483	2641.1	2711.1	2767	2916.6	3058.2	3165.6	3507.8	3854.6	4040.6	4284	4420.8	4555.2	4868	5179.2	5548	5851.6	6010	6295.8	6410	6429.6
	1.42944	37.2917	82.6333	107	152.967	209.2	276.167	381.6	476.5	522.6	601.9	660.8	717.8	783.2	822.9	857.8	888	902.4	934.9	964.8	1036.3	1110.8	1173.4	1280.5	1553.6	1892.6	2139.6	2338.7	2542.5	2681.6	2701.4	2777.8	2926.8	3071.8	3247.6	3543.2	3908.4	4110.6	4306	4464.8	4689.6	4944	5232.8	5575.2	5824.4	6011.2	6241	6528.4	6653.4
	1.4291	41.325	89.3833	124.133	166.8	230.367	314.367	419.4	516.4	582.4	657.6	717.7	787	836.3	894.3	922.5	961.3	983.7	1001	1048.5	1132.7	1200.5	1244.3	1316.1	1562.4	1955.5	2236.3	2400.4	2551.4	2715.1	2842.8	2932.7	3114.2	3171.8	3380.4	3583.8	3973.4	4179	4338.8	4512.2	4725.4	5000.2	5212.2	5579.2	5790.4	6120.8	6253	6454.4	6489.4
	1.42876	46.1	100.317	141.433	189.133	245.3	328.833	448.7	545.6	618.5	662.4	749.7	831.2	912.1	932.8	965.1	1011.4	1064.7	1054.6	1102.1	1190.6	1254.8	1339.2	1440.2	1646.1	2026.7	2257.4	2405.8	2618.9	2747.8	2872.2	2938.7	3129.8	3237.4	3500.8	3798.4	4087.6	4224.6	4477.6	4526	4782.8	5006.4	5229	5582.6	5780.6	6027	6206.4	6418.8	6661.6
	1.42843	48.725	100.95	147.367	199.633	261.1	346.433	473.5	581.1	658.5	725.1	795.1	841.4	928.3	978.3	1026.8	1090.3	1115.6	1110.7	1184.1	1217.9	1321	1399.3	1508.2	1704.7	2086.4	2332	2517	2720.9	2806.8	2891.2	2981	3129.8	3183	3503.2	3817.8	4017.6	4228.8	4422	4642.4	4868.4	5070.8	5277.6	5594.4	5811	6052.6	6276	6326.6	6548
	1.42809	52.0667	116.533	160.567	221.433	271.133	369.633	484.8	597.1	682.7	773.5	831.1	895.5	962.5	1020.9	1058.3	1124.8	1146.6	1177.7	1224.7	1291.1	1368.3	1411.5	1577.7	1804.2	2195.7	2463.3	2649.1	2727.2	2883.1	2976.2	3074.4	3176.2	3325	3587.2	3894.2	4150.6	4340.8	4598.2	4710.6	4828.8	5086.4	5431.4	5728.4	5965.8	6139.2	6287.6	6496.4	6489.6
	1.42775	58.9	126.767	169.067	229.733	297.033	379.667	508.8	610.9	724	798.3	883.1	953.4	1015.6	1063.6	1123.6	1155.7	1203.8	1207.7	1300.1	1353.2	1424.2	1501	1598.1	1850.5	2205.8	2471.1	2649.9	2817	2922.6	2978.4	3036.3	3223	3335	3563.8	3874	4181.4	4299.6	4601.4	4762.8	4942.8	5123.4	5368.2	5700.2	5900.6	6192.4	6319.2	6443.4	6545.8
	1.42741	64.8083	144.517	192.467	250.067	335.1	414.533	552.8	673.5	782.6	865.7	946.2	1043.1	1092.5	1104.5	1157.1	1188.7	1283.7	1297.9	1358.7	1438.7	1484.4	1573.6	1645.3	1866.6	2257.2	2476.8	2711.9	2894.8	2986.2	3066.4	3151.5	3258.8	3333.4	3626	3894.6	4195.4	4408.4	4676.2	4801	5015.2	5105.4	5309.4	5744	5957.4	6203	6378.4	6502.4	6510.2
	1.42707	69.4333	155.3	199.633	280.767	347.1	458.3	585.7	722.9	797.8	912.4	952.2	1055.4	1118.7	1167.1	1202.1	1222.1	1312	1300.8	1383.9	1450.8	1540	1590.7	1709.5	1984	2287.7	2549	2730.1	2880.8	2979	3097.8	3166.1	3211	3316	3596.6	3931.4	4194	4360	4675.6	4755.4	4951.4	5035.6	5429.8	5630.4	5891.8	6152.6	6374	6474.6	6483.2
	1.42673	76.45	161.317	217.733	297.6	372.833	478.6	637.3	741.5	856.2	949.2	988.9	1036.7	1127.3	1200.1	1237.2	1272.3	1358.5	1369.4	1419.3	1470.4	1561.2	1600.8	1717.2	2017.2	2323.7	2583.9	2722.3	2958	3044.5	3116.2	3200.9	3231	3356.2	3611.6	3914.4	4166.6	4322.4	4576	4730.8	4912.2	5112.8	5353.6	5648.2	5835.6	6130.4	6324.4	6482.8	6475.4
	1.42639	80.075	165.533	227.2	297.1	389.667	496.5	638.7	760.8	862.4	956	990.9	1028.7	1153.3	1200.8	1260.8	1336	1340.3	1405.7	1418.4	1539.5	1626.7	1688.5	1708.5	1963.9	2343.4	2566.5	2755.5	2954.6	3060.4	3174.1	3251.7	3338	3388	3595.2	3815	4124.4	4320.2	4594.6	4715.8	4949	5146.6	5331.8	5649.6	5827.4	6043.6	6294.6	6366.2	6415.4
	1.42605	89.125	176.333	240.3	321.6	411.833	526.567	665.9	771	898.2	1002	1027.3	1094.2	1179.7	1248.7	1313.9	1348.7	1399.2	1389.7	1474.1	1582	1635.3	1780.8	1785.4	1989.9	2348	2599.3	2734.1	3007.4	3079.7	3163.3	3239.6	3314	3500.6	3738.4	3874	4249.6	4378.6	4581	4705.6	4897.2	5199.2	5411.4	5676	5949.4	6228.2	6330.4	6553.6	6500.2
	1.42571	96.7917	189.25	251.733	330.867	433.533	552.967	663.2	812.3	932	1015.1	1086.2	1147.7	1239.6	1286.9	1335.3	1406.9	1484.8	1448.6	1498.8	1602.5	1659.9	1753.1	1832.2	2056.9	2363.7	2611.3	2777.5	3040	3167.8	3246.4	3295.3	3394.8	3518	3718.4	3999	4253.8	4526.2	4710.8	4714.4	4873	5197	5401.4	5700.6	5855.6	6135.2	6238.8	6346.6	6429.8
	1.42538	99.8583	204.583	266.333	350.867	447	586.933	724.4	817.5	932.4	1044.7	1099	1164.7	1293.8	1347.3	1392.1	1436.9	1488.3	1529.1	1538.8	1632.9	1747.3	1811.1	1907.8	2091.8	2425.5	2661.7	2865	3062.6	3167.3	3264.5	3317.3	3350.4	3459.2	3693.6	4032	4239.4	4400.8	4650	4771	4913.2	4967.6	5301.6	5543.4	5810.2	5943.2	6127.2	6376.6	6347.2
	1.42504	108.258	210.483	274	355.367	453.733	578.567	727.3	875.5	968.7	1037.8	1132.5	1212.4	1326.9	1330.4	1383.3	1441.2	1485.2	1495.2	1498.5	1589.5	1684.9	1802.4	1902.2	2100.4	2410.7	2667.4	2793	3055.2	3136.6	3261	3321	3447.4	3467.4	3680.4	3918.4	4213	4380.4	4492.2	4690.8	4964.2	5040.6	5303.8	5566.8	5763.6	5990.6	6141.4	6275.2	6361
	1.4247	113.508	220.817	288.167	368.3	459.267	582.833	738.7	871.1	1014.9	1124	1169.9	1231	1325.2	1374.3	1415	1480.3	1474.3	1493.4	1537.7	1630.9	1706.4	1765.2	1882.9	2142.2	2443.6	2677.3	2795.8	3111.3	3246.2	3253.1	3343.9	3441	3530	3767.8	3975.2	4224	4471.6	4542.8	4759.2	4902.8	5163.2	5371.6	5565.2	5882.6	6028.2	6235.6	6333	6357
	1.42436	115.883	228.8	297.333	374.7	456.4	597.933	738.3	880	998.3	1091	1192.3	1265.9	1335.3	1385	1399.1	1441.1	1541.8	1504	1563.9	1634.4	1707.3	1830.1	1898.3	2201.2	2492.7	2690.1	2837.5	3118.2	3205.1	3263.9	3327	3394.4	3513.6	3788	3948.6	4195.4	4420.8	4614.6	4678.8	4963.2	5154.6	5360.2	5564	5795.8	6047	6272.4	6525.8	6288
	1.42403	122.65	236.3	308.533	399.233	491.867	623.2	785.8	917.3	1064.4	1119.4	1255.1	1324.1	1371.8	1447.2	1460.7	1451.7	1549.2	1531.3	1575.5	1618.8	1694	1808.4	1900.8	2106.5	2462.9	2757.8	2868.7	3065.7	3118.6	3221.3	3309.5	3452	3499.4	3776.2	4020.6	4267.8	4493.4	4593.6	4786.4	4795.4	5032.6	5299.6	5428.4	5705	5925.8	6077.4	6242.4	6199
	1.42369	132.108	254.833	323.1	417.933	528.267	654.1	843	990.9	1060.8	1152.3	1283.5	1375.3	1395.2	1443.1	1492.5	1526.3	1607.9	1567.6	1640.1	1716.3	1777.7	1840.5	1970.2	2163.4	2518.4	2744.2	2873.1	3036.2	3197.6	3217.4	3304.2	3450.4	3476.6	3674.8	4006.6	4241.6	4457	4657.6	4782.2	4884.6	5030.8	5166.6	5473.8	5651.4	5988.4	6190.4	6346.8	6229.4
	1.42335	140.533	256.383	344.233	431.067	546.333	648.467	852.3	1009	1078.7	1183.1	1304.4	1362.2	1385.1	1444.6	1495	1560.9	1637	1613.2	1647.4	1731.7	1800.3	1888.1	2024.8	2245.5	2541.1	2749.9	2864.9	3045.6	3109.7	3143.3	3244	3372.6	3484.6	3732.4	3930.4	4211.8	4352.8	4623.2	4623	4838	4851.4	5083.6	5346	5606.4	5824	6029.8	6125.6	6174.4
	1.42302	139.117	259.917	346.2	437.4	532.833	654.5	846.9	968.5	1045.7	1167.2	1243.4	1310.8	1373.6	1410.8	1470.5	1507	1545.4	1580.9	1612.7	1674	1784.9	1852	1962.9	2187	2529.3	2717.2	2820.4	2987	3106.5	3159.4	3250	3361.6	3428	3707.2	3886.2	4208.8	4351.4	4449	4550.4	4696.6	4850	5067.2	5350	5489.8	5652.4	5910.6	5940	5940
	1.42268	141.058	271.85	350.2	454.933	550.7	675	863.1	957.6	1049.6	1147.9	1202	1271.7	1325.3	1425.7	1447.2	1543	1504.2	1550.4	1633.7	1719.5	1722.1	1825.2	1910.2	2146.7	2468.2	2650.5	2747.2	2945.3	3014.4	3077.8	3160.2	3285.8	3329.8	3537.4	3830	4210	4273.6	4465.6	4450.4	4591.6	4761.6	5036.4	5256.6	5458.6	5675.2	5890.2	5953.2	6028.4
	1.42234	141.233	275.017	360.133	454.2	569.933	686.4	903.2	1021.8	1091.4	1192.6	1245.7	1299	1366.9	1436.6	1506	1561.9	1546.7	1606.1	1616	1736.5	1806.8	1882.5	1941.4	2187.5	2462.4	2678.7	2788.1	2886.6	2997.9	3009.3	3051.3	3208.4	3276.4	3604.6	3855.6	4041.4	4146	4411.2	4482.4	4649.2	4771.2	4893.8	5300.6	5340.2	5685.8	5830.8	5983	6001.2
	1.42201	146.6	287.033	349.667	446.833	549.8	681.1	887.1	1038.5	1153.3	1208.1	1276.5	1349.4	1411.8	1438.3	1528.7	1562.7	1583.8	1587.4	1654.1	1730	1819	1902.5	1966.9	2180.2	2476.8	2689.6	2797.2	2980.3	3042.1	3022.4	3079.2	3187	3323.4	3548.6	3753.8	3984.6	4127.4	4270.4	4423.6	4503.6	4724	4948.6	5183.2	5303.6	5473.8	5700.8	5917.6	5891.8
	1.42167	151.133	301.2	365.833	461.467	562.533	708.467	865.4	1015.1	1114.3	1192.4	1280.3	1356.8	1387.2	1453.6	1504.9	1528	1569.3	1565.1	1639.6	1687	1789.7	1852.7	1942.5	2094.5	2453.4	2605.2	2707.8	3020.8	3068.2	3061.7	3126.8	3172.4	3264.8	3595	3698.6	3960.6	4171.2	4195.6	4271	4480.2	4671	4908	5070.6	5278.2	5476.6	5596.2	5707	5862.2
	1.42133	155.675	296.8	370	476.967	580.233	700.9	891.1	998	1110.9	1184.1	1261.8	1313.5	1359.5	1427.8	1453.7	1502.9	1542.5	1561	1567.7	1696.3	1743.4	1808.3	1877.1	2072.3	2358.4	2567.7	2688.8	2880.3	2959.8	3060.1	3127.1	3152.8	3196.6	3536.2	3675.8	3954	4155	4238.8	4326.2	4509.8	4671.8	4825.4	5066.2	5255.6	5559.4	5610.2	5681.2	5804.4
	1.421	156.35	292.817	370.333	464.967	567.167	689.033	859.7	992.6	1070	1126.1	1212.4	1292.2	1328.3	1381.8	1419.9	1426.2	1525.4	1501.1	1572.4	1644.4	1700.2	1751.8	1821.2	2032.8	2298.2	2470.7	2617.7	2839.1	2921.9	2970.1	3008.2	3135.6	3233.6	3384.6	3760.2	3896.2	4018.2	4104.2	4232.2	4341.4	4650.2	4733.8	4995	5165	5346.8	5520	5628.4	5693.2
	1.42066	164	301.583	368.5	471.2	569.333	692.667	873.2	994.3	1093.5	1148.3	1209.6	1296.5	1385.5	1387.6	1400.8	1461.7	1496.4	1522	1585.2	1627.1	1677.8	1760.9	1770.7	1985.4	2222.8	2463	2547.6	2818.4	2855.6	2882.6	2960.9	3111	3158.2	3361.8	3550.2	3832.4	3898.4	4081.8	4159.8	4283	4542.6	4669.4	5001.2	5086.4	5270.8	5477.8	5453.6	5542.4
	1.42033	163.567	304.983	376.867	480.667	563.8	691.533	866.1	976.7	1076.9	1139.3	1192.4	1241.1	1318.1	1369.5	1412	1428.7	1455.5	1481	1548.2	1595.1	1664.2	1723.7	1792.8	1929.1	2207.5	2394	2571.6	2791.8	2870.6	2870.8	2907.1	3000	3110.4	3296.4	3541.4	3753.6	3877.4	4095.4	4115.4	4281.8	4407.8	4628	4875.4	5013.2	5218	5301	5385.2	5560.2
	1.41999	162.5	297.683	368.467	472.2	580.767	689.9	844.2	968	1069.8	1123	1206.2	1247.1	1266.4	1350.1	1378.2	1395.8	1466	1461.7	1519.4	1581.3	1652.9	1717.8	1785.6	1946.5	2194.1	2366.9	2508.2	2750.5	2812.9	2822.9	2880.4	3086.4	3058.8	3306.6	3473	3704.6	3826.4	3999	4021.6	4092.8	4413.8	4499	4804.8	4933	5225.4	5328.6	5329.8	5371.4
	1.41966	161.75	301.25	372.1	464.467	569.067	668.467	814.1	970.8	1033.1	1140.5	1183.4	1189.3	1209.8	1265.4	1279.9	1310.5	1408.6	1439.9	1481.3	1523.7	1602.5	1666.4	1728.8	1943.2	2185.1	2341	2469.4	2647.9	2697.4	2728	2846.7	2967.8	2989.6	3221.2	3433.6	3642.6	3696.8	3931.8	4018.8	4108.8	4376.6	4503.2	4710.6	4877.2	5050	5289.2	5369.8	5347
	1.41932	161.317	298.9	372.5	446.7	564.4	687.833	816.8	938.3	1040	1109	1156.4	1181	1191.8	1224.3	1285.5	1326	1405.4	1430.3	1454.9	1509.8	1590.7	1663.4	1657.1	1857.7	2103.6	2338.6	2437.5	2673.4	2717.4	2798.2	2842.6	3017.4	3005.8	3282	3373.4	3631.6	3776.8	3926.2	4006.6	4172.6	4407.8	4575.8	4739	4938.6	5110.2	5243	5322.2	5311
	1.41899	159.583	300.617	360.067	443.2	559.167	682.4	843.1	949.8	1015.7	1083.5	1175.7	1216.3	1191.7	1223.6	1283.6	1327.3	1367.9	1416.9	1438.9	1497.5	1550.2	1622	1693.6	1853.5	2060.7	2249.1	2364.9	2570.5	2628.1	2716.5	2789.1	2924.4	2928	3109.8	3379.6	3585.2	3694	3881	3917.4	4004.4	4316.2	4445	4694	4842.4	5086	5209	5249.6	5144.8
	1.41865	163.725	289.333	363.633	440.967	544.9	649.867	805.2	910.9	991.2	1060.5	1102.2	1182.5	1196.5	1221.8	1230.2	1260	1332.3	1364.5	1397.7	1467.2	1530.7	1590.8	1654.6	1796.3	2051.4	2174.1	2297.4	2523.7	2611.1	2689	2745	2845.2	2879.2	3115.6	3244	3483	3615.6	3785.4	3871.4	4000	4176.4	4339.2	4567.4	4730	4887	5042.4	5220.4	5194
	1.41832	170.358	286.733	362	439.133	543.8	638.567	777.5	897.4	983.5	1039.8	1116.5	1157.6	1213.5	1219.7	1270.1	1279.3	1368.1	1413.1	1451.2	1485.4	1510.5	1581.1	1656.9	1797	2010.4	2191.5	2280.6	2509.4	2572.8	2607.9	2674.4	2717.8	2781.4	3077.6	3166	3398.8	3627.2	3737.2	3801.2	3908	4078.8	4322.8	4472.4	4576.8	4779	4974.2	5088	5140.8
	1.41798	170.075	291.133	365.167	450.767	536.5	651.433	759.8	857.3	942.8	1012.2	1080.4	1120.1	1188.4	1226.3	1230.5	1271.9	1309.1	1380.4	1418.6	1479.3	1501.6	1590.5	1673.3	1775.6	2015.9	2165.9	2235.8	2433.7	2553	2558.9	2610.8	2733.4	2799.2	2971.6	3164.8	3398	3531.8	3596.4	3668	3825.8	4020.4	4194.4	4383.6	4579.4	4761	4876.8	4933.8	4964
	1.41765	165.458	295.367	363.433	445.233	528.733	632.5	753.8	853.2	933	982.3	1046.1	1098.8	1168.8	1196	1244.6	1265.1	1285	1328.4	1373.1	1420.5	1484.4	1550.2	1639.1	1796.7	2018.5	2171.7	2255.2	2483.2	2522.6	2558.9	2613	2738.4	2689.8	3005.2	3216.2	3377	3483.8	3643.4	3676.6	3824	4083.4	4202.8	4381.8	4430.8	4689.4	4768.6	4874.2	4946.6
	1.41731	162.375	301.467	374.367	448.6	521	639.067	749.8	831.2	910.5	989.6	1060.1	1110.3	1135.8	1204.7	1215.9	1223.9	1278.1	1303.6	1326.1	1397.6	1459.9	1520.6	1561.9	1700.5	1950.9	2124.6	2149.3	2372.8	2476.8	2425.2	2489.3	2592.2	2643.2	2902	3116	3263.6	3402	3470.2	3625	3796.4	4017	4119.4	4305.8	4422.6	4512.8	4685	4740.8	4822.2
	1.41698	166.442	298.417	358.967	442.4	520.167	625.067	779.1	868.8	910.3	993.6	1043	1071.5	1111.8	1178.6	1181.7	1236.9	1238.5	1278.1	1315.1	1343.8	1409	1454.5	1511.3	1644.3	1881.9	2037.1	2167.1	2383.5	2410.2	2386.5	2427.7	2515.2	2553	2825	2949.8	3143.4	3359	3442.8	3614.6	3597.6	3873.2	4129	4271.4	4380.6	4566.4	4717.6	4727.8	4752
	1.41665	169.883	289.617	355.8	427.967	514.3	615.967	748.4	824	923.3	976.2	1027.1	1042.9	1084.6	1149.1	1162.2	1193.9	1185.7	1232.8	1245.5	1283	1324.5	1360	1442.8	1660.7	1810.9	1981.3	2084	2266.1	2299.1	2335.5	2391.5	2393.2	2505.4	2698	2906.2	3100.4	3213	3395.2	3495.6	3618.8	3770.2	3998.8	4170.2	4330.8	4539.2	4592	4626	4598
	1.41631	161.725	278.867	342.467	410.7	492.867	580.833	689	785.4	847.8	909.9	995.5	1023.4	1072.8	1089.9	1117.7	1150.9	1182.5	1202.9	1237.7	1270.5	1312.5	1349.5	1423.3	1601	1786.7	1974.2	2042.7	2255.7	2309.6	2356.3	2371.9	2437.4	2520.8	2652	2820.6	3053.6	3184.2	3326.8	3403.2	3522	3711.4	3968.6	4121.4	4280.6	4458.2	4560.2	4634.4	4547.6
	1.41598	163.417	278.15	335.2	418.033	491.8	583.5	671.9	756.8	833.8	905.1	945.2	995.8	1039.2	1067.6	1095.6	1154.5	1182.3	1218	1232.1	1285.8	1315.1	1389	1438.1	1581.2	1767.5	1934.3	1985.2	2246.4	2331.8	2333.9	2375.6	2399.4	2481.2	2672	2830.4	3091.2	3157.6	3236	3400.8	3475.6	3686.8	3818.2	4021	4167.4	4317.2	4385.6	4568.8	4537.2
	1.41565	164.033	282.1	338.133	416.033	494.6	578.333	670.8	754.6	815.2	883.7	929.5	985.2	1015	1038.6	1092.5	1130.3	1178.2	1196.5	1207.5	1284.8	1327.8	1360.6	1410.3	1552.7	1770.2	1905.7	1976.8	2141.8	2230.2	2298.4	2343.7	2399.2	2417.6	2639.6	2777	2986.4	3097	3265.4	3330.8	3391.6	3583.6	3749	3972.6	4153	4258.8	4416.2	4429.2	4458.2
	1.41531	157.775	275.5	321.133	407.767	462.4	543.9	646.1	735.8	829.4	873.6	910.1	950.3	984.7	1032.9	1064.1	1090.7	1137.2	1169.5	1195.8	1203.2	1292.2	1331.5	1417.1	1568.1	1754.8	1883.5	1957.9	2035.8	2117	2201.3	2258.3	2370	2388.8	2542.6	2749.8	2864.2	3006	3119	3309.8	3310.4	3419.6	3691.8	3890.8	4039.6	4160.2	4321.2	4355.4	4358.8
	1.41498	156.983	266.4	325.233	400.533	459.733	529.567	640.4	710.3	782.5	836.1	874.7	925.8	957.5	991.8	1037.7	1052.3	1104.1	1147.4	1155.8	1165.2	1226	1281.5	1341	1488.8	1682.9	1823.3	1909.9	2005.1	2047	2123.3	2180.8	2283.4	2340.4	2473.2	2649.6	2857.2	2933	3094.8	3165.2	3208	3415.6	3636.2	3766.4	3901.4	4056.8	4179.8	4238.4	4323.8
	1.41465	154.692	259.267	310.7	385.1	460.1	521.567	620.9	705.8	776.9	826.9	858.3	914.5	948.8	982.8	1021.6	1024	1030.8	1114.5	1154	1168.6	1200.7	1242.5	1256.1	1412	1640.9	1768.2	1893.4	1964.2	2022.2	2124.7	2157	2213	2252.8	2470.4	2606.6	2821.2	2927	3032.8	3141.8	3220.6	3432.6	3523.4	3734.6	3869	4041	4063.8	4130.2	4212
	1.41432	152.508	255.2	301.667	376.467	452.133	525.267	627.4	711	757	826.8	879.4	924.9	913.4	967.4	959.2	993.4	1035.4	1119.9	1119.4	1138.5	1199.1	1213.7	1265.7	1389.3	1570.9	1730.4	1785.2	1912.2	1981	2020.4	2099.8	2175.8	2218.2	2452.6	2586.8	2767.4	2917.4	3016.6	3094.4	3228.2	3344.2	3451.8	3695.8	3825.2	3926.4	4029	4016.2	4035.6
	1.41398	157.417	252.217	298.167	372.9	433.667	513.633	621.8	679	738	786.7	825.3	866.2	874.3	931.2	957.5	978	992.5	1077.7	1081.2	1122.2	1147.1	1193.3	1250.2	1401.3	1578.3	1683	1770.6	1882.7	1939.2	1989.6	1984.9	2100.6	2165.8	2362.2	2511.6	2729.4	2810.2	2980.6	3070	3089.6	3274.2	3392.8	3585	3652.6	3888.2	3931.6	4048.8	4022.6
	1.41365	149.567	244.2	287.867	352.967	415.433	484.467	584.2	654.4	714.8	738.4	814.8	849.7	878.6	918.6	925.9	949	986.2	1036.5	1042.2	1092.4	1109.2	1162.3	1217.9	1342.5	1535.8	1649	1734.8	1868.1	1906.6	1958.4	1992.7	2075.8	2150.4	2413.6	2512.6	2667.6	2836.8	2925.4	3024.2	3102.6	3215.4	3366.2	3498.8	3605.4	3881.4	3855.6	3966	4020.2
	1.41332	145.408	241.133	287.667	342.5	414.133	486	546.3	641.9	692.1	723.2	773	826.5	827.4	872	886.4	920.6	937.3	965.9	1016.5	1048.2	1096.2	1106.2	1203.9	1314.4	1464.8	1585.3	1702.3	1803.6	1890.4	1898.2	2001.5	2046.6	2055	2332	2479.2	2674.4	2749.4	2915.2	2921.4	3051.8	3166.8	3297.6	3457.2	3597	3621.2	3714	3874.6	3920.2
	1.41299	147.417	230.483	275.5	334.233	393.6	476.533	575.7	630.5	691.8	736.8	762.2	799.3	832.3	856.5	869.4	895.8	914.7	951.2	973.9	1028.3	1059.8	1089.5	1125.4	1210.5	1434.4	1530.8	1617.5	1781.3	1835.2	1849.2	1951.7	2019	2034.4	2272.4	2415.6	2603.8	2671.8	2820	2875.4	2954.4	3117	3253.6	3422.2	3511.8	3655.2	3765.6	3784.8	3790.6
	1.41265	140.5	231.3	279.1	325.6	388	452.3	558.9	632.6	663.7	723.1	757.9	790.9	819.7	829.8	835	878.1	901.4	929.9	960	987.5	1055	1070.9	1095.8	1233.9	1393.8	1537.6	1586	1714.1	1807	1856.1	1880.4	1962	1984.4	2238.2	2383.6	2591.6	2657.4	2755.6	2851	2951.8	3041	3209.4	3414.8	3472.6	3576.4	3691	3760	3751.6
	1.41232	139.358	220.65	275.267	332.767	377.867	453.467	525	612.4	641.6	700.5	714.2	779.5	786	811.4	821.1	858.9	864.9	951.4	956.3	981.1	1029	1094.3	1100.4	1196.6	1382.3	1492.8	1608	1707.7	1774.8	1824.4	1841.2	1919	2006.2	2203.2	2345.8	2527.8	2645.2	2701.8	2814.4	2844.2	3015.4	3159	3275.6	3356	3506.8	3641.6	3681	3666.4
	1.41199	134.617	214.85	270.6	311.133	367.333	428.733	504.7	586.3	641.4	687.4	710.8	739.7	787.9	773.4	829.5	825.7	838.9	905.3	910.9	953.2	1001.1	1071.2	1091.8	1147.7	1338.4	1473.8	1540.9	1655	1691.5	1788.8	1814.7	1897	1910.8	2209.8	2270.4	2463.8	2576	2692.6	2790.8	2855.8	2949.8	3133	3163.6	3336.4	3469.4	3544.8	3569.8	3527.8
	1.41166	136.383	213.65	266.233	313	365.233	414.333	507.6	567.7	612.4	662.8	679.9	728.3	764	778.8	805.9	809	818.5	852.7	917.2	927.2	954.1	1013.2	1036.7	1126.2	1315.1	1380.4	1501.8	1655.4	1717.2	1784.4	1780.6	1839	1891.2	2157.4	2258.4	2499.2	2569.2	2665.8	2770.6	2768.2	2961.6	3016.6	3131.8	3292.2	3403.8	3505.6	3500.8	3552.2
	1.41133	133.65	216.7	251.033	299.033	338.733	393.633	468.6	521.3	577.2	640	661.9	689.8	738.2	751.3	786.8	793.2	821.4	837.6	882.1	907.6	953.7	991.1	1020.8	1140	1254.8	1387.3	1453	1631.8	1680.6	1703	1773	1821.8	1909.4	2061.8	2203.2	2287.2	2474.4	2593.6	2656.4	2715	2814.6	2940.2	3084	3206.8	3343.2	3401	3466.4	3491.2
	1.411	130.042	214.05	247.867	302.233	343.867	398.2	469.3	548.2	591.3	634.8	646.7	691.1	692.7	752.1	760.4	795.3	809.6	822.7	860.3	906.2	901.7	960.6	1008.5	1099.3	1234.6	1358.5	1420.8	1606.8	1616.3	1655	1698.4	1733.6	1799.4	1975	2147.6	2269.6	2369.2	2474.2	2578	2633.8	2811.6	2880.6	3023	3130.2	3206.4	3319.4	3430	3370.4
	1.41067	124.325	204.633	245.667	293.467	338.467	394.533	471.3	518.3	562.2	629.6	642	672.5	675	699	720.8	740.2	758.2	806.8	810.8	851	863.6	885.8	969.6	1117.7	1246.6	1309.6	1384.9	1545.7	1609.1	1617.4	1669.5	1705	1753.8	1964.6	2069.4	2252.4	2401	2479.6	2557.2	2645.6	2741.6	2872.8	2995	3077.2	3199.6	3298	3331.8	3322.8
	1.41034	123.942	202.783	232.5	289.433	333.867	396.8	449.2	490	533.6	595.3	616.9	638.2	655.1	683	712	728.7	736.1	788.1	802.9	833.5	854.8	892.8	930.3	1041.5	1205.8	1305.8	1397	1532	1601.4	1607.6	1666.7	1739.8	1766.2	1932.8	2087.8	2199.6	2293.2	2369	2548.6	2565.8	2720.2	2798.4	2992	3046.2	3199	3212.8	3227.6	3319
	1.41001	123.05	192.883	229.7	288.9	331.567	394.733	463.5	501.3	546.2	588.3	604.6	615.6	661.9	678.4	684.2	702.6	716	786.2	794.9	825.5	857.2	872.5	896.8	1000.3	1149.8	1286.6	1360.4	1484.8	1544.2	1573.9	1588.9	1690.8	1706.6	1929.2	2003	2209.2	2280.2	2362.4	2500	2449.4	2678.6	2811	2930.8	3005.2	3116.6	3148.2	3218.8	3251.4
	1.40968	116.525	187.7	220.1	280.733	333.367	384.133	441.7	498.9	533.8	564.4	594.3	646.5	634	647.4	679.6	691.8	684.6	736.2	759.3	796.6	834.1	842.6	896.6	995.4	1142.8	1240.6	1274	1465.1	1535.5	1543.4	1566	1661.2	1679	1832.8	2016.2	2159	2293.2	2306.4	2391.8	2399.8	2607.8	2682.2	2822	2909.6	3042	3081.6	3182.8	3135
	1.40935	112.858	184.983	219.433	269.967	319.2	368.567	450.3	465.1	509.3	538.8	567.2	599.1	601.9	629.7	635.1	650.2	652.5	706.5	702.1	757.3	786.9	817.5	840.5	941.2	1078.8	1190.8	1253.4	1427.4	1471.6	1507.4	1524.2	1596.4	1591.2	1783.6	1984.6	2125.2	2235.2	2337	2383.2	2431.4	2529.4	2633.2	2799.2	2894.8	2919.8	3049	3152.2	3115.4
	1.40902	108.242	172.083	216.333	260.767	300.733	355.567	428.4	455.6	486.9	519.7	559.5	554.7	579.9	626.4	614.7	620.2	666.2	707	722.8	750.6	774.9	808.5	863.7	928.3	1063.4	1177.1	1231.4	1398	1426.7	1491.5	1482.5	1565	1566	1785.8	1916	2094.2	2177.2	2241.6	2350.6	2399.8	2457.8	2562.6	2733.6	2846.6	2902	2981.2	3021	3062.2
	1.40869	105.25	167.683	201.6	238.533	292.2	334.467	416.1	435.7	471.7	500.6	547.1	567.2	578.1	606.7	613.7	635.2	635.1	698.8	703.5	725.6	761.2	794.3	825.1	900.3	1047.2	1143.1	1214.8	1304.4	1358.4	1401	1453.8	1509.2	1541.4	1767.4	1872.8	2014.4	2143	2251.4	2320.8	2356.6	2411	2518	2631	2797.2	2863	2896.6	2939	2964.2
	1.40836	100.55	161.75	189.7	235.3	279.033	326.067	381.6	417	454.2	478.2	504.4	530.6	571.3	585.9	582.2	629.6	606.1	649.4	689.9	708.6	746.7	777.6	815	908	1035.8	1136.5	1189.2	1304.8	1329.8	1403.2	1407.3	1517	1497.2	1740	1864.2	1977	2055.6	2221.2	2273.8	2341.6	2369	2457.2	2611	2650.4	2736.4	2823.2	2840.2	2850.4
	1.40803	100.258	158.933	180.9	228.233	272.6	315.1	382.4	405.9	435.9	473.7	495.7	513.6	535.8	556.5	581.3	599.2	582.5	643.6	682.9	684.8	738.4	756.6	789.9	892.1	1017.3	1093.4	1188.4	1262.6	1312.6	1338.7	1380.9	1460.8	1504.4	1646.6	1790.8	1970.8	2027.4	2124.2	2165.4	2240.8	2323.4	2441.4	2549.6	2641.4	2762.6	2766.2	2757.2	2862.4
	1.4077	97.3667	156.733	188.867	222.2	267.633	312.633	369	412.7	426.3	453.9	489.8	510.5	534.3	543.6	561.2	585.8	591.2	639.7	666.6	699.4	727	723.5	770.1	859.4	977.5	1080.1	1158.5	1241.2	1321.1	1328	1373.9	1393.6	1446.2	1652.4	1769.4	1897.4	2004.2	2129.2	2112.4	2212.4	2340.4	2442.8	2560.4	2569.4	2662.8	2743.8	2818	2785.4
	1.40737	96.6	158.067	169.4	217.767	259.033	306.633	361.9	405.7	427.2	444.1	478.3	499.2	518.3	533.2	534.4	572.5	580.9	629.8	635.5	661.9	695.8	718.4	745.1	836.9	952.6	1058.6	1116.4	1230.1	1267.6	1321.9	1359.6	1379.8	1439.2	1574.2	1736	1887.6	1956.6	1993.8	2076.6	2170.8	2275.4	2333.8	2505.8	2583.2	2663.6	2706	2788.6	2789.4
	1.40704	93.725	160.25	182.367	211.267	251.9	293.567	348.3	388.7	414.4	439.9	472.9	488.8	504.9	503	533.8	540.3	541.3	602.1	639.5	673.3	687.1	689.8	721.8	821.4	941.2	1045.8	1104	1231.6	1265	1291.7	1327.9	1398	1418.8	1563.8	1713.8	1819.4	1916.6	1970.8	2044.2	2169	2244.4	2385.2	2490	2497.2	2579	2642.6	2692	2701
	1.40671	88.7417	137.95	174.6	202.033	241.433	274.5	327.7	359.1	387.6	414.5	449.7	440.3	468.8	489.3	522.9	516.6	546.5	573.5	600.8	619.6	636.5	687.8	695.9	784.9	894.4	993.7	1067.4	1196.1	1235.9	1250.6	1289	1348.4	1380.8	1537.4	1660	1836.2	1894.4	1927.4	2036.2	2065	2156.4	2281	2351.6	2458.6	2546.6	2631.6	2601.4	2631
	1.40638	84.3833	136.733	170.8	198.5	227.933	264.933	327.5	357	381.9	395.8	420.7	442.4	460.8	474.8	498.6	516.6	516.7	556.4	571.4	588.7	619.2	653.4	679.8	756.1	874.8	964.6	1037.2	1148.2	1202.6	1242.9	1274.4	1342.6	1384.8	1555	1646	1803.8	1869.2	1997	2002	2044.8	2117	2224.8	2438.2	2457	2487.6	2547.2	2582	2640.6
	1.40606	80.8083	130.867	154.867	189.133	213.233	253.733	304	333.7	366.1	377.4	408.7	438.7	449.9	466.4	475.3	474.8	493	536.1	559.2	586.2	600.6	622.4	660.1	735.7	836.7	928.9	1027.6	1113.1	1162	1204	1224.6	1300.6	1336.4	1508.8	1645.6	1795.8	1871.4	1910	1952.2	1966.4	2129.2	2216.4	2259.2	2357.6	2472	2502.4	2463.4	2550.6
	1.40573	80.25	125.417	151.933	181.533	205.3	245.833	306.5	316.6	346.9	369.1	400.9	421	439.2	445.3	469	474.8	485	519.8	526.5	580.9	586.3	613.1	639.3	734	851	919.1	983.1	1103.5	1158.2	1141	1183.7	1267.8	1274.8	1467.2	1576.4	1690.8	1798.8	1863	1954.8	1949.6	2037.6	2125.4	2188.6	2285.2	2359.8	2460.6	2428	2495.6
	1.4054	80.1083	123.3	140.567	175.5	206.6	235	284.9	322.2	349	370.5	394.2	428.1	434.6	461.5	472.9	475.4	483.3	522.5	535.4	557.7	580.9	643.5	623.9	715.5	858.8	906.9	974	1096	1107.8	1140.2	1180.2	1237.8	1206.4	1451.4	1545.2	1661.2	1742.8	1776	1860.4	1907.2	1984.8	2060.6	2142	2208	2268.6	2291.6	2338	2458.8
	1.40507	74.0333	119.883	139.167	176.8	196.6	227.267	285.2	309.8	330.9	355.2	376.8	403.2	425.5	422.8	440.2	467	456.7	502.9	519.5	536.8	585.5	610.6	640.4	706.9	821.9	906.9	981.3	1047.6	1102.7	1130.5	1162.7	1208.6	1241	1414.6	1475.6	1635.2	1702.4	1805	1877.2	1926	1986.6	2076.6	2196.8	2214	2261.6	2290.4	2363.2	2405.6
	1.40474	72.725	116.3	135.3	164.667	189.2	219.767	270.2	303.5	333.7	350.3	362.7	390.2	399.5	395.8	422.9	436.3	457.3	516.3	515.6	530.5	550.7	566.4	615.6	669.2	775.1	875.8	917.9	1047.1	1065.5	1085.6	1124.2	1190	1228.2	1386.6	1534	1635.8	1699.2	1770	1822.8	1863.6	1961	2066	2117.2	2213.4	2209.4	2281.4	2306.4	2331.8
	1.40442	69.2167	111.967	130.333	155.433	184.1	215.7	258.9	287.2	317.3	333.9	354.5	359.8	377.1	388.1	410.2	422.4	438.5	469.8	478.8	524.7	542.8	582.8	595	654.8	769.6	835.9	925.9	1020.4	1070	1067.4	1127.3	1196.4	1198.4	1378.6	1422.8	1610.4	1670.4	1742.4	1765.2	1803.2	1902.4	1973.4	2075.4	2157.2	2181.8	2222.8	2238.6	2241.4
	1.40409	67.4583	106.767	122.3	150.367	178.633	214.767	253.7	291.4	305.8	320.9	343.6	360	373.4	379.3	397.5	410.6	429.2	463.5	465.6	494.5	528.8	538.8	556.6	631.2	754.8	832.7	891.5	974	1012.6	1060.4	1099.3	1116.2	1157.8	1345.8	1428.4	1546.8	1634.2	1717.8	1800.6	1792.2	1858.2	1912.6	2028	2057	2174	2195.6	2230	2244.4
	1.40376	65.7167	105.083	126.667	141.8	176.433	200.233	245.7	265	301.2	316.5	333.8	342	366.7	377.7	391.5	392.7	400.4	436.7	451.5	481.2	485.7	542.4	548.8	603.7	728.8	828.4	891.8	982.4	1027.3	1028.9	1084.1	1107.8	1147	1291.2	1395	1465.2	1621.2	1675	1720.2	1805.2	1822	1916.8	1987.6	2081	2090.6	2125.6	2170.2	2195.8
	1.40343	62.3417	95.7833	114.833	134.4	169.867	184.333	223.9	255.6	278.4	300.5	306.7	324.7	348.4	364.7	381.3	380.2	383.4	438.2	431.7	467	479.3	506.5	545	596.1	703	777.9	833.2	941.9	994.4	1017.6	1032.2	1131	1111.8	1252	1396.8	1485.2	1565.4	1660.4	1673.6	1704.8	1779.6	1846	1945.4	2037.6	2038.6	2087	2076.2	2124.4
	1.40311	60.35	94.0833	112.067	135.233	154.733	188.067	226.7	245.1	267.3	294.1	293.3	323.9	320.7	341.4	362.2	359.3	377.1	396.3	431	446.9	467.7	473	523.3	585.4	687.9	790.9	815.1	932.4	969.6	1013.4	1045.1	1074.6	1068.8	1227.6	1331	1465.8	1506.8	1626.8	1641.2	1644.6	1802.4	1878	1948.4	1965.4	2023.8	2021	2048.6	2091.6
	1.40278	58.9	90.1667	105.133	131.433	152.567	179	218.5	232.8	263	279.9	300.6	312.3	329.5	335.5	367.1	365.5	379.6	401.8	408.1	442.4	471.2	484	517.2	571.2	667.1	757.6	806.5	899.5	945.9	969.8	1005.3	1067	1066	1208	1319.6	1454.8	1491.4	1575.6	1573.6	1660.6	1739.8	1802	1908.2	1908.4	1988	2019.4	2011.4	2013.6
	1.40245	57.3583	90	107.333	120.4	149.2	171.4	209.4	241.2	236.7	268.6	280.1	285.4	316.9	324.8	343.8	351.3	357.1	406.1	408.3	447.6	435.2	468.3	485.9	554.8	658.7	720.4	787.8	852.7	905.9	953.4	975.3	989.2	1042.4	1167	1325.4	1404.4	1462.8	1575.2	1575.8	1614.2	1667.8	1747.2	1875.6	1905.6	1880.6	1952	1992.4	1969.6
	1.40213	52.2	87.85	100.167	119.467	139.267	161.367	201.6	222.5	241.1	269.8	275.8	281	280.6	308.3	316	318.9	352	393.3	390.7	409.7	426.5	441.6	480.2	540.9	637.8	724.6	759.5	853	889.7	929.9	984	992	1007.6	1197.6	1288	1354.2	1408.2	1485.4	1578.2	1574.2	1645.2	1717.2	1765.2	1832.6	1924	1891.8	1977.8	1939.6
	1.4018	54.95	84.1833	101.067	114.633	141.1	161.467	191.5	212.3	239.9	260.2	261.6	266.3	278.5	301.2	308.6	325.6	328.6	378.2	407.4	402.8	432.1	449.5	474.9	528.8	627.1	709.2	765.3	840.8	888.4	909.7	956.9	990.6	981.6	1156.2	1244	1320.4	1413	1458.6	1503.8	1575	1577	1658.6	1747	1793.8	1846	1901.4	1900.6	1935.8
	1.40147	51.0333	83.1833	97.8667	118.6	141.833	159.067	187.6	207	216.5	234.4	252.2	269.9	291.4	288	297.5	304.3	347	391.3	400.2	401.8	423.7	446.5	461.7	518.3	639.1	711.2	747.6	835.4	884	901	938.3	946.2	999.4	1160.6	1206	1313	1399.2	1420.6	1490.2	1497	1578.2	1664.4	1712.4	1756.4	1830.2	1843.4	1856.2	1902.6
	1.40115	49.725	77.1167	93.6667	115.4	130.3	157.533	188	203.7	226.1	231.8	250.2	257.9	285.2	294.2	309.6	318.1	337.5	377.7	373.3	382.8	414.9	446	460.7	512.6	634.1	681.6	734.6	822.4	866.9	913.9	929.4	959.4	976.2	1098.6	1174.4	1315.8	1366.4	1386	1426	1461.4	1551	1603.6	1629.2	1707.2	1778.6	1764.4	1783.2	1837.2
	1.40082	48.95	74.8167	90.2	103.7	127.933	147.567	173.1	187.8	220	230.8	237.5	261.3	274.6	293.3	284.9	298.8	325.2	363.7	374.2	385.7	411.4	421.1	448.8	497.8	597.5	662.7	719.6	779.9	854.8	876.5	882.7	929	978.4	1048.6	1152.6	1235.4	1300.6	1387.2	1393.2	1416.2	1515.6	1583.4	1647.6	1661.2	1696.8	1759.6	1762.4	1754.2
	1.4005	46.75	74.1833	83.6	103.533	114.6	135.333	161.5	183.1	205.2	218	237.8	245.2	249.6	266.2	292	294.9	324.3	338.9	357.9	376.4	377	405.5	436.6	496.4	567.4	655.9	719	771.3	819	850.2	862.5	924.4	932	1056	1166	1224.4	1298.2	1319	1381.6	1429.4	1447.6	1481.2	1580.6	1620.4	1634.2	1691	1698.8	1716
	1.40017	44.375	69.9667	83.1333	98.6	115.767	130.967	155.3	179.9	201.9	216.2	229.9	245.9	256.5	262.8	280.3	280	306.3	338.3	359.7	352	388.5	401.9	429.9	487	568.2	649.1	695.1	752.4	785.9	806.6	844.7	899.2	883.4	1030.8	1111.6	1187.8	1233.2	1333.4	1352.4	1384.2	1454	1513.6	1516.6	1558	1596.4	1628	1625.8	1682.6
	1.39985	43.6167	69.9833	84.7667	94.9667	113.4	132.767	160.8	176.1	190	198.6	216.7	245.1	247.2	259.8	273.2	268.7	296.4	334.3	340	368.5	389.1	381.5	411.6	469.2	591.5	622.6	649.8	737.1	785.3	795.4	828.4	883.4	860	1006.4	1100.4	1159.6	1234.6	1284.2	1304.6	1376.6	1387.8	1440.8	1506.4	1541.6	1620.6	1621.6	1661.4	1667.8
	1.39952	42.1	65.2667	77.3667	94.9333	108.133	128.733	155.5	168	183.1	199.6	208.9	228.6	239.3	252.4	262.9	265	278.4	316.3	331.1	346.8	345.3	375.7	408.8	467.1	527.5	604.8	631.1	739	756	788.3	803.1	830.2	858.2	1006	1083.8	1160.2	1213.8	1246	1315.2	1303.6	1367	1457.8	1460.2	1527	1585.4	1593.6	1567.2	1624.6
	1.3992	40.35	63.8833	75.1	92.6333	107.7	123.967	147.3	171.2	185.6	209.6	204.5	219	244.2	243.5	244.1	260.8	271.3	314	334.4	333.2	334.8	363.3	395	460	547.9	587.9	642.7	701.5	744.6	760	819.4	828	856.8	942.6	1041	1111.8	1193.6	1216.8	1259.8	1279.8	1329.2	1390.6	1421.2	1468.4	1528.6	1495.4	1595.8	1601.4
	1.39887	39.8667	60.75	73.3	86.4	102.767	118.2	146.4	171.5	172.9	190.7	200.1	207.3	214.3	234.1	251.9	249	261.5	309.8	311.3	328.4	341.5	343.6	379	436	520.1	584.7	605.8	696.2	738.3	749.3	765.5	806.4	833.2	923.2	1028.2	1112.6	1115.6	1205.8	1245.4	1296.6	1292.2	1328.8	1416.8	1444.6	1454.8	1474.8	1506.4	1547.2
	1.39855	37.15	60.75	71.5333	84.7333	99.3333	116.267	134.5	155.6	165.9	184.3	190.2	205.1	216.2	224	220.3	243.2	260.9	293.8	312.5	324.7	335.4	359.1	371.5	429.2	512.5	568.6	613.3	675.9	713.7	725.1	749.3	781.2	804.4	928.4	973.2	1065.6	1099.4	1159	1187.6	1213.8	1291.2	1345.8	1387.4	1433.8	1450.6	1408.8	1474.8	1469.6
	1.39822	34.15	55.4833	65.2	77.3	93.1667	113	130.4	152.2	157.2	174.5	186	190.4	208.2	223.9	230.5	235.5	231.5	289.6	288.6	311.5	340.4	342.6	364.1	411.5	516.3	570.9	613.3	652.2	698.4	715.4	709.2	764	809.4	922.6	977.2	1025.8	1115.6	1175.4	1169	1178.6	1255.4	1311.2	1377.2	1431.4	1429.6	1434	1443.4	1496.2
	1.3979	32.9333	51.1667	66.6667	79.5	84.9333	103.367	126.3	136.8	151.4	156.9	173	189.8	211.7	205.2	213	225.5	236.2	269.2	290.5	296.7	308.4	326.2	352.4	400.7	485.3	537.9	590.8	625.1	691.5	698	712.3	733.8	764	889	957.6	1044.2	1045.8	1128.8	1125.4	1179.4	1246	1283.6	1317	1354.4	1388.6	1377.4	1414	1405.6
	1.39757	32.5917	49.6	62.8333	70.7	82.8333	99.3333	109.5	138.6	152.8	162.5	168.1	187.9	186.6	202.3	218.8	217.4	230.3	284.4	291	291.2	309.1	322.9	356.1	395.5	477.8	529.2	576.3	627.3	677.5	685.2	690.1	717	762	865.6	909.6	976.6	1040.6	1044.4	1096.4	1139.4	1191.6	1222	1219.2	1296.4	1331.6	1362.4	1378.6	1424.4
	1.39725	29.475	50.4	56.5667	70.7	84.8333	99.1333	116.3	139.3	141.9	165.2	183.7	172.2	183	203.1	212.4	221.4	238.9	273.9	283	292.4	317.3	311.9	336.6	369	472.5	506.8	551.6	620.2	647	688.9	694	729.8	729	814.2	890.8	985.6	1033	1053.6	1075	1151.2	1146.4	1208.6	1258.2	1274	1296.2	1315.4	1304.2	1343
	1.39693	29.55	46.3	57.1333	69.1	81.8667	94.8667	110	125.3	138.9	148.6	164.5	172.9	184.4	187.7	203	212.5	210	250.3	254.7	277.5	296.6	302.9	334.2	374.5	459.1	496.5	538.5	599.6	635.6	643.1	677.8	688.2	727.8	821	874.6	954.4	932.4	1034.8	1024.4	1053.6	1109	1181.2	1224.6	1253.8	1277.6	1249	1285.2	1292.6
	1.3966	26.9583	44.8333	56.3333	66.1	80.3333	90.5667	108.5	120.9	132.7	156.1	156.8	182.8	176.4	187.9	202.9	201.4	207.8	245.7	261.8	260.4	279.2	302	316.4	368.8	439.6	514.5	523.2	597.6	634.2	659.3	653.4	703.6	734.8	801.8	840.2	917.8	987.6	1028.4	1041.4	1106.8	1138.6	1149.2	1213.2	1233.2	1255.6	1272.2	1252.6	1289.8
	1.39628	27.4667	43.1	52.4667	66	75	86.9	107.4	124	127.4	145.3	153.4	171.4	178.2	188	201.6	196.7	199.2	258.8	245.7	265.6	280.8	299.3	320.4	357.2	417.9	485.1	519.1	575.1	620	642.8	661.8	670.6	703.8	825.8	862.6	927.6	959.8	994.2	1040.6	1026.4	1084.2	1101.4	1163	1195.6	1214.4	1247	1243.6	1278.2
	1.39595	26.6917	43.9	51.6	62.4	76.4	84.8333	106.9	120.6	129	140.1	156.6	158	174.7	182.2	195	191.6	205.5	235.7	239.5	247.8	262.5	295	282.6	355	415.1	479.5	514.2	584	596.8	634.8	642	650.8	704.6	772.4	869.2	914.4	984.8	977.8	1000.2	1020.2	1049	1084.8	1156.4	1188.6	1197.8	1182.6	1196.8	1266.4
	1.39563	25.1333	39.65	48.5	59.3333	69.8333	78.6667	95.7	115.8	127	135.5	155.2	156.5	165	178.5	186.6	194.7	202.9	229.2	249.5	268.1	270.5	287	297.6	342.8	413.9	459.5	475.9	563.7	599.1	603	616.7	646.8	661.8	728.6	819.4	873	910.2	952.4	976.6	970.2	1020.8	1079.8	1117.4	1130.8	1146.4	1175	1216	1200.8
	1.39531	25.3583	39.25	49.9333	56.5	63.9667	80.8667	98.9	111.3	119.5	134.8	155.7	157.5	162.2	165.5	183	190.2	199.6	235	230.7	243.4	261.1	269.3	286.1	317.4	398.7	435.7	475.3	559.6	563.7	603.4	615.4	626.4	671.2	742.6	747.2	818.8	881.4	918.2	910.6	960.2	1027.6	1055.6	1077.6	1093.4	1110.6	1148.6	1183	1169.8
	1.39498	23.25	38.55	45.2	54.3	66.6333	74.1333	89.7	105.8	121.5	127	141.2	144.4	152.5	174.9	172.8	184.2	192.9	223.3	210.9	242.1	249.9	263.3	283.3	321.8	400.4	431.7	456.8	535.7	568.9	582	593.3	631.6	643.4	717	782.4	831.8	874	904.2	915	952.4	995	1021.4	1089	1115.6	1126	1126	1123.2	1147.6
	1.39466	22.1333	36.2167	47.2667	52.8667	61.6667	75.2	87.8	103.6	116.3	125.5	132.8	144	154.7	159.8	175.1	182.1	186.2	224.5	229	232.7	239	251.6	269.4	321.9	369.2	415.7	452.6	514.8	538.8	563.8	592.6	610.4	619.8	734	753.4	821	868	859.4	927.4	911.4	956.8	1015	1062.6	1042.8	1107.4	1112.4	1106.8	1112.4
	1.39434	21.1917	36.4167	42.2333	55.1667	59.5	74.8	86.5	104.1	110.9	120.9	128.1	144.3	150.7	154.8	159.8	168.5	178.3	208.6	224.1	229.3	235.9	250.3	266.2	307.1	378.9	421.8	432.1	506.2	531.7	543.3	556.4	587.6	611.8	681.8	727.8	774.4	865.8	861	870.6	887.6	933.4	971.4	1035.6	1006.8	1065.8	1081.6	1050.4	1054.4
	1.39402	21.3833	34.15	43.7667	51.2333	56.1667	72.2667	85.8	95.6	114	122.8	128.2	135.5	150.9	150.7	150.6	168.3	170.3	204.6	204.9	227.5	233.7	248.3	269.6	302.3	349.9	397.9	446.4	501.2	510.9	542	552.8	596.8	569.6	676.8	713.6	761.4	820.2	827.4	864	870.4	917.4	918.2	941.6	1023.4	1017.8	1038.2	1073.6	1040.2
	1.39369	19.775	30.9833	39.3333	48.8333	57.7667	72.8333	86.5	93.5	100	117.3	122.9	133.1	132.4	142.6	148.9	163	165.2	193.9	205.2	215.9	218.8	234.3	259.3	281.5	337.1	389.8	408.1	481.3	525.2	521.9	532	547.6	573.6	686.6	716	776	784.6	811.4	836.6	839.8	891.8	913.4	961.2	981	1039.2	1022.6	1044.6	1051
	1.39337	18.8083	34.3667	37.5333	49.4	56.7333	66.0333	79	91.4	96.8	100.1	113.8	134.2	142.1	135.9	155.8	157.5	170.2	198.5	212	215.4	228.9	236.9	253.4	301.3	326.9	393.7	417.2	471.4	487.1	496	539.4	538.4	576.2	641	688.8	776.4	784.6	788.8	809.4	851.6	852.6	865	940.4	905.8	980.2	1000.6	1014.4	1006.6
	1.39305	18.05	31.6333	36.6333	45.5667	54.7	62.6333	87.3	88	103.5	111.9	123.2	116.2	131.8	153.1	144.6	151.4	164.1	199.7	187.8	208.9	220.2	240.2	252.5	292.1	351.3	374.7	420.2	450.9	494.2	513.8	512.5	548	567.2	627.4	653.4	710.8	765.8	766.4	792.6	832	852.6	869	910.4	940.6	942.8	959.4	1000	1029.4
	1.39273	18.6667	31.6667	36.0333	45.4	52.7333	61.5667	74.9	81.5	95.7	102.4	109.3	118.6	131.8	139.8	138.3	144.7	153.7	182.8	197.9	198.6	218.5	224	241.1	274.4	342.5	384.3	393.7	444.1	473.8	491.9	493.4	528.6	530	621	665.2	717.2	743	745.4	770.4	821	821.2	873.2	879.8	923.8	916.2	914.4	953.8	1002.4
	1.39241	16.3833	28.7833	35.6	39.9333	50.0333	61.6333	78.8	78.5	96.8	99	111	114.9	127.5	135.6	131.4	147.5	156.9	178.6	189.2	200.2	200.2	225.3	240.9	265	339.8	376.1	399.8	442.4	471.1	484.2	516.2	544.2	543.4	608.4	667.4	723.8	756	743.6	792.6	795.4	783.2	871	854.8	891.2	914.2	915.8	914.6	952.8
	1.39209	16.775	27.05	33.2667	41.4333	47.3	56.9333	66	80.9	94.6	96	107.8	118.7	126.6	124	142.6	144.3	145	180.1	182.4	190.9	203	208.8	228.2	258	331.1	363.2	399.9	431.6	457.2	480.4	487.2	515.8	542.6	606	623.2	686.6	696.2	728.4	739.4	777	747.2	850.4	867.6	859.2	910.4	901.8	955.4	964.8
	1.39176	16.6	27.3333	30.3	37.3667	43.5667	51.3333	66.1	80.7	85.9	93.6	100.9	109	117.2	122.5	133.8	131.2	140.6	177.3	193.5	191.2	209	214.9	228.2	255.4	311.1	352.1	377	422.9	432.4	475.8	480	481.4	535.4	591.2	654.2	664.2	699.8	737.8	735.2	787.4	773	813.2	862.6	890.2	893.2	934.8	914.2	943.2
	1.39144	15.4917	27.1333	30.7	40.4	44.3333	53.7	64.2	68.7	83.3	94.3	106.1	106.8	109.4	126	128.1	142.4	134.8	173.2	174.5	188.9	194.5	205.5	213.2	249.7	296.7	330.7	371.9	407.9	438.6	452.3	467	479.8	502.8	582.6	630.2	650.8	719.6	738.8	732.6	748	782.8	775.2	832.4	843.2	886.4	886.6	905.4	884.8
	1.39112	14.8167	25.2833	31.6333	34.3667	42.5333	51.9	63.3	72.1	79.4	90.3	103.9	107.2	109.7	121.6	119.9	128.8	138.7	160.9	168.8	168.3	179	195.1	213.2	247.3	298	331.3	362.8	389.7	425.6	442.2	450.4	480.8	479	582.4	605.8	630.8	649.2	700.8	695	723.6	741.8	780.2	824.8	819.8	835.4	833.8	912.4	860.4
	1.3908	14.8833	23.2667	28.5667	35.5333	39.8333	48.9333	60.1	69.1	77.9	87.1	88.5	96.3	100.9	106.9	118.9	123.2	133.4	150.3	162.4	174.5	183.5	192.6	208.8	226	291	331.1	357.9	394.3	412.4	443.9	453.8	501.8	464.2	545.6	597.8	642.4	676.6	688.4	705	701	740.8	753	756.4	792.8	778	822.4	855	868.4
	1.39048	14.1917	23.4667	28.0333	34.5333	42.7333	48.6667	65.7	71.1	78.8	91.6	94.5	92.3	110.5	100.9	121.5	123.9	126.9	152.9	162.2	179.5	174.2	187.4	197.3	216.9	282.2	322.2	344.7	399.4	418.1	428.8	447	454.6	475.6	529.6	576.6	601	645.6	689	672.2	669	708.8	743.4	772.6	790.8	791.4	805.4	817.6	838.2
	1.39016	14.075	23.35	26.2333	35.4	38.5	47.4	60.8	70.7	76.2	80.2	91.2	97.8	104.4	107.8	117.7	125.9	116.5	144.7	158.8	179.9	184.8	182.2	193.8	223.1	271.2	315	341.3	384.8	393.4	417.1	436.4	457.4	459.4	527.6	544.2	621.4	633.6	636.4	665.4	675.4	714.6	705	750	747.8	770.4	797.8	815.2	816.2
	1.38984	14.1667	21.3833	25.4333	33.2	39.3	45.4667	55.3	62.2	73	75.9	91.4	91	102	105.6	103.2	121.8	122.8	146.5	155.4	162	167.8	173.3	198	211.6	279.5	313.2	334.4	372.2	392	413.7	429.2	427.2	434.8	513	537.2	581.8	619	618.8	653.2	664	718.8	693.4	722.2	739.6	753	753.6	764.8	794.2
	1.38952	13.1083	21.7833	23.9333	29.0667	36.7667	44.1333	57.7	60.7	74.5	74.8	90	84.3	95.4	104.2	108.5	119.3	128.3	148.8	139	152.1	163.4	178.2	195.6	220.7	271.5	314.6	338.5	383.9	401.9	428.5	426	448	429	512.4	536.6	581.6	624.8	631.6	647.4	665.8	667.2	697.8	719.6	763.2	791.8	758.2	772.8	788
	1.3892	12.6667	21.0667	24.3	30.3667	35.3	44.0333	54.9	60.6	71.2	75.6	82.9	96.3	98	102.5	103.2	111.3	121.3	135.9	148.2	160.6	160.8	171.6	173	212.9	260.6	316.5	324.1	364.1	370.7	379.5	401.9	405.2	429.4	483.6	521.2	538.4	568.4	615.6	601.8	641.2	672.8	682.2	703.6	707.8	717.8	742.8	737.2	748.4
	1.38888	11.4833	17.8333	25.2	29.8333	34.8667	41.2667	53.3	60.7	62.1	76.6	75.4	88.5	98.5	99.6	106.5	113.5	118.2	138.6	141.1	158.3	165.1	173.9	181.5	205.6	262.1	301.1	319.4	341.5	340.5	384.8	395.9	394	424.2	498.8	508.2	541.4	576.6	583.4	587.8	621.6	648.6	675.4	685	685.8	688.6	729.6	711.2	722.8
	1.38856	10.9667	17.65	21.9667	27.9667	34.5667	38.9667	50.3	59	63.4	73.5	66.5	90.7	89.3	97	99.4	110.4	115	138.5	135.7	149.9	157.7	160.6	172.9	198.2	240.3	285.7	290.3	346.8	360	373.7	399.6	387.6	410	460.8	501.8	537.8	578.4	595.2	603.2	609.4	623.4	633.8	665.4	660	701	713.6	723	720.4
	1.38824	10.8333	19.0667	22.3667	28.5333	32.9667	39.7667	47.8	57.6	59.9	63.4	75.9	83.2	90.9	91.3	103.7	99.5	104.7	131.4	141.1	141.4	150.8	162	173	196.3	238	266.4	302.6	329.7	363.2	359.3	385.3	395.2	400.6	477.4	502.4	550.8	584.6	586	610.4	597	600.2	623.8	673	659.2	693	713.4	713	692.4
	1.38792	11.1667	17.1167	21.7667	26.3	31.9	36.3333	51.3	51.5	60.4	62.4	71.9	79.6	86	90	98	99.4	109.5	132.4	133.9	154	149.8	154.9	186.2	194.6	249	272	296.5	315.7	351.5	358.1	371.3	383.2	386.2	463.2	479	514.6	522.8	551	549.6	591.2	589	616.4	640.6	651.6	685.2	682.8	694.2	703
	1.3876	11.6417	17.75	20.4333	24.0333	30.6667	37.6	46	54.5	64.4	69.1	73.2	78.4	75.3	89.1	92.9	103.7	106.2	119.3	136.3	141.2	145.7	153.2	166.1	191.4	225.7	264.8	280.1	334.8	342.8	348	368	390.2	401.8	455.6	487.4	520.6	537.6	581.8	584.8	581.4	608	618.4	631.6	673.2	660.2	656.4	698.4	663.4
	1.38728	10.3417	17.3333	21.3	23.2667	31.7	34.3	51.4	55.8	60.3	62.3	73.5	78.1	80.4	91.2	88.5	94.3	105.6	114.7	124.8	139.5	141.5	158	162.8	186.6	226.7	255.3	290.4	322.1	341	341.3	357.1	373.6	373.2	445.4	457.4	493.2	505.4	523.6	555	555.6	568.4	591.6	606.8	648	637.4	654	684.4	645.6
	1.38696	9.64167	15.8333	18	24.4667	28.0333	34.1	43.4	51.1	59.6	61	69.5	74.9	83.3	80.1	92.8	93.6	103.9	119.7	130.1	125.8	140	143.7	154.6	183.1	222.6	249.1	272.8	303.4	320.5	332.2	343.9	355.4	371	418.4	452	504.8	512.4	505.8	540	566.8	572.4	593.6	615.6	628.2	642	610.2	638.2	614.8
	1.38664	9.16667	15.7833	19.0667	22.3	27.8	33.2667	45.4	52.3	50	62.8	66.9	71.9	78.8	80.8	89.2	86.5	86.1	126.3	121	131.3	141.1	143.3	156.5	179.3	227.7	252.6	273.1	304.6	323.2	332.1	344.1	349	368.2	423.4	438.8	486	509.4	524	520	527.4	558.6	578	613.6	641.4	645.2	632.8	632	635.4
	1.38632	9.00833	14.5667	17.5	25.1667	26.9	32.1667	38.4	45.1	47.6	59.3	64.3	71.5	77.9	78.7	86.1	82.8	92.7	120.9	119	122.9	130.9	143.6	149.2	170.7	220	257	267.4	303.6	323.5	341.5	339.2	350.6	364.4	428	471.8	478.6	515.8	526.4	527.8	511	539.6	569.4	603.6	580.8	629.4	626.6	621.8	647.8
	1.38601	8.4	15.2833	16.2667	22.1667	24.4333	29.9	42.4	47.6	53.6	62	67.1	66.4	76.3	81.9	79.8	85.6	93.9	112.2	113	120.9	133.3	139.7	143.8	181.6	203	230.5	263.1	297.1	313.2	311	322.7	326.2	336.2	403.8	447.6	458.4	489.6	499.2	512.2	538.4	535.4	567	565.4	570.8	601.8	607.8	632.4	620.4
	1.38569	7.95833	13.1333	18.0333	20.9667	24.9333	31.2	35.4	44.4	50.6	59.1	59.8	64.8	69	75.3	78	80.2	88.9	106.2	112.2	117	125.4	131.6	149.4	164	204.2	240.7	253.6	287.5	301.2	310.2	318.3	328.8	320	404.8	415	438	487.4	474.6	485.2	523.2	515	523.4	558	565.6	570.4	599.2	601.8	568
	1.38537	8.61667	14.05	16.5	19.5	25.4	30.9667	38.1	44.5	45.5	51.1	58.1	69.8	68.6	73.2	77.8	89	79.6	106.5	112.4	116.3	125.4	133.5	142.6	163	193.6	230.2	255.6	280.8	286.6	291.9	309.8	317	330.6	385.6	406.2	448.4	461.4	486.6	489.4	491.6	510	531.8	552.8	553.6	567	594.2	599	564.2
	1.38505	8.35833	13.8667	15.7	18.7667	22.4333	28.8667	39.9	37.2	49.1	54.8	62.9	63.6	68.8	71.1	73.3	75.1	82.7	106.4	108.3	111.7	119.3	126.3	142.1	162.1	211.3	229.4	245.9	273.1	280.8	299.3	312.1	334.2	322.2	375.2	396.4	446.8	440	472.4	484.4	495.2	504	513	545	537.8	566.4	561.8	569.6	562
	1.38473	7.73333	12.9	16.2667	18.4333	25.5667	27.1333	40.4	42.1	45.5	53.7	53.3	60	64.3	69.4	72.3	75.5	79.6	100.3	99.5	112.2	121.4	128.8	134.6	157.1	189.6	220.7	239.3	273	283.8	290.4	303.6	303	319	366	391.2	438.2	445	479.8	477.2	482.6	479.8	497.8	538.4	532.6	539	549.6	547	561
	1.38442	7.16667	11.9833	15.3	18.9	22.6667	25.4	31.4	34.7	46.1	44.3	53.5	59.5	63.3	65.5	71	75.6	77.3	99.1	100.6	105.7	126.5	119.3	130.2	149.2	189.3	228.7	234.6	252.5	272.5	285.2	290.7	309	320.4	373.2	387.8	411.8	432.4	454.6	473.4	466	470.6	488.8	492.2	504.8	525.2	524	547.4	566.4
	1.3841	7.58333	12.5667	15.3333	17.9333	22.2667	26.4667	36.7	43	42.4	49.4	55.5	55.6	68.5	62.3	68.9	71.8	81	92.9	109.3	100	113.8	121.9	130.8	156.1	188.3	218.7	226.6	254.6	276.8	280.9	287.4	318.8	298.6	347	370.4	401.2	423.4	442.8	483.2	481.6	467.6	501.4	509	505.8	528.4	541.8	549.2	542.6
	1.38378	7.38333	11.1167	14.5	17	23.5	25.4	36.8	38.6	42.5	49.4	53.6	62	62.9	59.8	67.9	68.7	76.7	99.6	100	101.4	107.1	119.8	126.8	143.5	181.4	206.2	214.2	252.7	265.6	278.4	277.4	311.4	296.6	346.4	371.2	401.8	423.4	428.4	448.4	455.6	447.2	476.2	514	524.6	525.2	509	518.8	527
	1.38346	7.85833	12.2333	15.1667	17.4	21	26.8	33.7	34.6	42.2	45.3	50.3	54.2	61.4	66.7	64.7	65.1	82.6	90.8	97.7	109.6	111.8	118.5	121.1	143.2	167.7	202.6	212.8	249.6	266.6	271.5	272.5	290.8	300.4	342.6	359.8	396.2	399.8	411.8	425.4	434.2	450.8	460	466	487.8	503.8	525.4	529.4	517.6
	1.38315	6.71667	12.0167	14.0333	17.5333	22.7	26.0667	26.7	38	41.8	45.5	55.3	48.4	58.3	58	67	67.5	78	92.4	99.9	109	106.6	114.5	126.9	146.5	174	191.8	204.3	244.7	248.7	274.6	278.4	276.8	283.2	325.2	372.4	369.2	410.2	407.6	393.2	429	436.4	469	489.2	484.2	483.8	497.2	502.8	527.8
	1.38283	6.65	10.4667	13.1333	16.7333	21.2333	24.9333	28	38.6	43	42.7	50.2	59.2	54.8	61.6	60.3	62.9	76.5	87.1	93.5	105.4	108.1	109.9	122.7	139.4	167.3	186.8	209.3	246	258.2	267.8	269.1	285.4	292.4	345.4	351.8	385.4	382.2	385.4	419.2	406.4	434	464.2	454.8	469	472	488.6	522.2	494
	1.38251	5.98333	10.3833	11.8	17.3333	18.7667	23.5333	27.9	35.3	35.3	44.4	53.8	49.9	59.5	59.9	64.6	65	77.1	84.6	92.2	101	99.9	110.3	120	139.2	160	185.6	199.4	244	231.8	256.3	268.9	296	284.8	322.4	340.2	353	382.2	391	409.6	410.8	440.2	446	445	452.8	479.6	466.2	466.4	513.8
	1.3822	5.94167	9.76667	13.8667	16.2	19.9667	21.6667	30.1	37.3	37	37.9	46.7	53.8	54.8	60.4	62.7	64.2	69.2	87.3	90.1	92.1	101.8	112.8	112.7	131.6	158.1	184.8	200.5	221.2	236.2	250.5	263.8	276.2	265	307.2	343.4	360.8	369.6	406	407.2	423.8	431.4	429.8	477.2	458.8	476.2	453.6	466.6	482.4
	1.38188	5.93333	10.3167	12.4333	16.1	19.3	22.7	28.9	35.3	38	40.5	47.2	52.3	55.9	58	62.1	58.3	69.2	84.7	89	94	98.2	113.7	114.6	128	159.8	174.3	196.2	222.9	230.7	240.3	254.5	252.4	258.4	329.6	322.6	354.2	372.2	371.2	413.2	406.4	388.8	434.4	432.8	458.4	467.6	476.8	460.6	467.6
	1.38156	5.44167	8.78333	12.8333	16.7667	17.8	20.8333	27.5	30.4	33.7	40	41.4	50.9	56	53.7	56.3	67.3	67.3	79.6	84	93.6	90.8	108.1	103	124.3	150.4	171.9	188.8	217.1	234	229.3	245.9	252.2	256.8	308.4	339.6	339.2	356.6	383.2	393.2	402.2	401.8	417.6	438.8	419	471.6	463.8	465.4	465.8
	1.38125	5.56667	9.7	10.1	13.8333	18.6	21.5333	26.3	28.2	34.7	38.2	43.6	49.8	49.8	58.1	52.2	57.3	64.5	80.3	80.4	84.1	88.7	101.2	107	117.1	150.3	172.3	180	217.6	228.1	239.2	247.8	246.4	253.2	309.4	328	345	373.6	365.6	378.8	361	400.2	404.2	433.6	438.2	435.4	453.8	461	462.2
	1.38093	5.625	9.18333	11.9	14.0333	16.5667	22.7667	25.7	32.2	34.9	39	49.2	47	50.3	53.1	54	58.7	68	78.5	78.1	81.1	91.3	95.8	103.1	118.4	144.8	176	176.5	204.5	217.7	234.4	244.3	256.2	255.2	273.4	310.8	323.2	348.8	356.2	363.8	379	396.8	384.6	399.8	413.4	421.4	440.6	432.4	439.8
	1.38061	5.84167	10.0333	11.3	13.5667	16.6667	19.0667	29	31.5	32.3	37.5	40.9	50.3	43.7	55.6	58.3	50.6	67	73.1	77.9	81.5	89.1	97.9	98.1	108.6	141.6	162.9	174.5	196.2	215	222.5	226.3	231.6	240.4	279	293	323	352.4	325.8	352.2	378.2	370.6	373.4	391.2	401.8	427.4	407.8	418.4	423
	1.3803	5.25	8.16667	10.4333	13.9	17.3667	18.8667	23.5	28	31.9	35.3	44	44.3	47.8	46.5	55.8	58.7	61.2	73.8	78.8	78.9	90.4	90.1	89.8	118.3	139.2	150.1	162.9	196.2	204.2	209.7	218.3	233.4	243.2	256.6	292	313.2	337.6	334.6	334	343.6	371.4	383.6	398.8	382.6	393.6	406.4	404.2	418.8
	1.37998	4.88333	8.85	11	13.0333	16.7667	20.9333	25.4	28.2	29.7	35.6	42.3	49.3	49.4	48.6	53.2	56.7	64.4	67.4	74.6	74.7	88	94.4	93.6	105.7	139.6	159.1	178.1	186.3	200.5	204	217.7	226.4	231.2	273.8	301.8	312.4	315.4	336.4	343.4	354.6	352.6	382.6	389.2	398	411	426.8	417.2	412.4
	1.37967	5.125	8.08333	10.5	12.5333	15.2667	18.5667	23.8	27.2	32.2	34.5	36.7	44.8	51	47.8	51	52.6	62.1	75.6	76.7	72.2	76.8	86.9	89.6	108.5	132.2	146.7	159.8	186.6	196.8	219.3	213.6	220.8	229.2	263.4	276.8	304.8	310.2	326.6	349	337	356	378.2	382.2	378.8	409	404	392.8	412.2
	1.37935	4.4	7.96667	9.3	11.7667	15.8	16.8333	25.8	28.8	31.9	35.7	36.8	43.4	45.5	46.6	47.9	55.2	61.6	74.9	74.5	72	81.1	85.9	94.4	102.2	131.2	144.5	158.4	179.2	196.9	198	210.9	210	223.6	256.8	277.2	307.4	303.8	315	330.8	344.2	350.2	368.4	394	386.2	408	405.6	405.8	399.2
	1.37904	4.625	7	10.3333	12.2	15.0667	16.1333	25.5	26.2	31.7	31.3	36.2	35.7	43.2	43.4	49.4	53.1	58.4	67.7	75.1	75.9	84.1	83.9	85	108.1	125.2	148.8	163.5	182.8	189.3	200.2	205.3	217.6	220.4	236.8	272.2	292.4	302.8	335.4	314.6	348.2	335.4	360.4	373.2	390.4	394.2	401.4	403	414.6
	1.37872	4.33333	7.83333	10.2	10.4667	14.6333	16.9	22.2	29	29.5	32.7	41.4	49.2	43.5	45.9	50.5	44.4	58.4	66.7	72.5	75.7	77.2	80.8	88.6	104.5	125.6	144.7	158.5	182.3	190.9	189.3	198	200.2	213	247.6	259.2	283.4	310.8	310.6	313.8	324.8	339.8	337.4	362	351.2	373	389.8	363	385
	1.37841	4.49167	7.4	8.53333	10.9333	13.4333	17.8333	23.5	20.8	30.6	37.2	40.4	37	46.8	48.2	46.2	52.2	51.8	66	69.6	74.5	79.9	85.9	78.1	104.8	122.7	139.1	139.1	175.7	185.5	183.9	192.8	200	207.8	235.4	260.8	273.2	293	294.4	302.8	342.4	313.8	345.8	348.2	352.2	372.2	361.8	374	346
	1.37809	4.40833	6.91667	8.96667	13.3667	14.2667	16.6	21.2	24.3	30.1	32.1	34.5	39.3	41.6	42	46.1	46.7	53.9	68.8	61.5	69.5	78.5	83.2	84.5	95.5	121.4	134.5	149.3	169	179.9	176.9	181.8	203.6	203.2	230.6	224.4	261.4	284.4	293.6	289.8	284.4	310.4	305.6	350.2	339.2	364.4	359.4	362	360.2
	1.37778	4.09167	7.08333	8.46667	10.7667	13.8333	17.2333	21.7	23.4	29.2	32	35.8	37.7	42.2	38.8	48.1	46.4	53	59.2	65.1	70	76.5	73.2	86.1	97.3	121.2	139.2	146.6	165.8	167.8	179.1	185.7	194.6	194.2	227.6	242	261.8	278.8	280.8	302.8	288	298	315.4	331	335.2	354.2	359.8	359.2	377.8
	1.37746	4.18333	6.88333	8	9.5	13.3333	17.1667	19.2	23.9	26.1	33.3	35	37.8	43.9	43.3	46.4	43	52.8	62.6	63.4	73.7	71.8	77.4	88.1	88.1	115.1	133.4	135.9	163.6	178.1	172.4	180.1	194	187.2	205	249	258	273.8	270.6	290.2	285.6	299.6	319.8	332	318.2	335.6	323	340.8	345.4
	1.37715	3.80833	6.76667	8.76667	9.6	12.5333	15.7	21.9	24.3	29	30.7	34.2	38.6	40.3	40.2	44.1	46.2	56.9	64.8	65.4	69.9	73.4	75	86.5	96.5	116.8	132.8	137.4	163.2	166.7	177.1	175.9	187	193.8	208.8	231.2	250.8	267.4	279.6	290.4	301.4	301	293.2	320.4	313.6	338.8	344.2	343.6	347.8
	1.37684	3.93333	6.2	9.3	10	11.6	15.2667	20.5	23.4	23.9	30.5	35.7	32.8	44.2	35.9	42.4	43	51.1	60.4	63	67.7	74.6	73.6	85.1	97.8	119.4	129.5	141.4	151	157.5	165	185.5	181.4	181.6	218.6	234.4	254	245.6	268.6	267.8	303	293.6	300.2	316.2	338.2	341.2	315.2	323.6	326
	1.37652	3.625	5.96667	8.03333	10.6667	11.7667	15.0667	16.3	22.8	25.9	28.2	29.8	33.3	37.1	38.9	43.7	44.5	48	56.5	59.4	65	62.7	73.5	78.9	91.7	109.9	125.9	132.3	158.9	156.3	167.8	168.7	177	188	218.2	212.4	234.8	252.2	265.2	268.2	269	277.4	292.6	317.8	308	324	328.6	324.8	323.8
	1.37621	3.55	5.96667	8.6	9.53333	12.8	15.7333	17.6	22.3	27.6	31	32.7	37	37.6	40.3	40.5	46.4	44.1	55.4	56.7	60	61.3	77.4	68.1	88.2	114.6	121.7	133	148.8	161.2	158.5	166.3	167.2	174.2	218.4	229	232	237.6	258.4	247.2	269	249.4	280.8	303.8	297.6	308.8	306.6	311.8	313.4
	1.37589	3.58333	5.81667	8.13333	9.96667	11.4333	16.3333	19.6	20.9	27.6	29.1	30.6	36.3	34.7	42.6	42.2	41.9	47.4	57.7	57.4	65.5	64.2	73.5	77	83.2	111.7	119.3	129	149.5	154.6	161.3	159.4	165.4	188.4	208.8	209.8	240	238.8	272.6	251.8	277	287	277.4	289.6	287	305.6	324.8	325.8	302.2
	1.37558	3.48333	6.01667	8.6	8.66667	13.4667	15.5	20.2	20.4	23.8	28.1	28.4	29.6	31.8	38.7	42.4	45	48.5	56.8	58.6	58.8	65.6	65.9	74.1	83.7	106.6	114.5	128.8	149.1	153.8	157.1	156.1	173.2	176.2	198.6	219.2	241	245.4	241.8	244	263.8	267.6	272.4	299.8	289	302.8	296.6	297.6	310.8
	1.37527	3.69167	5.95	7.63333	9.2	13.2667	13.9	16.1	20.5	24.6	27.9	29.2	31.1	33.4	37.5	35	38.2	45.2	59.6	55.7	61.4	66.3	68.3	74	79.7	104	111	121.6	140.9	141.9	153.4	161.7	163.8	159.2	202.8	213.6	208.2	225.4	232.4	243.2	256.2	253.8	291.2	277.6	297.8	294	291	296.2	301.2

## Sheet: Fig.2
	Figure 2a													Figure 2b
		s-s+	s-s-	s-s+	s-s-	s-s+	s-s-	s-s+	s-s-	s-s+	s-s-				IX		IXX
		0.024 μW		0.54 μW		3.3 μW		17 μW		57 μW
	Energy (eV)	PL intensity (arb. units)												Power (μW)	DCP		DCP
	1.50482	0	10	3	1.25	9	10	16	2.5	120	60			0.024	-0.03506	0.01366
	1.50444	7	6.25	3	2.5	4	-12.5	2	1.25	119	47.5			0.102	-0.01711	0.01401
	1.50407	9	-1.25	1	7.5	8	-2.5	7	5	120	53.75			0.22	-0.02036	0.01369
	1.50369	5	11.25	7	10	7	0	21	10	135	70			0.542	-0.03338	0.01229
	1.50331	19	22.5	-4	15	13	0	14	6.25	127	53.75			1.48	-0.06537	0.03188	-0.02202	0.05
	1.50293	12	11.25	3	-8.75	3	5	20	21.25	163	43.75			3.31	-0.12485	0.05249	-0.02401	0.05
	1.50255	13	16.25	5	15	5	-1.25	1	13.75	132	47.5			7.9	-0.19775	0.04507	-0.08926	0.05
	1.50218	1	10	3	-3.75	8	8.75	22	7.5	153	47.5			11.59	-0.21248	0.04375	-0.15737	0.04199
	1.5018	2	5	1	3.75	9	1.25	15	15	155	62.5			16.8	-0.21985	0.0404	-0.21219	0.03401
	1.50142	21	3.75	13	-1.25	-6	11.25	4	15	170	65			21.6	-0.21897	0.03634	-0.25282	0.02895
	1.50104	9	13.75	6	-3.75	8	8.75	2	10	171	68.75			29.65	-0.2068	0.03168	-0.29416	0.0241
	1.50067	24	5	9	12.5	4	8.75	14	13.75	192	60			41.92	-0.20881	0.0268	-0.32206	0.02014
	1.50029	16	2.5	2	0	1	-1.25	4	-2.5	160	92.5			57.4	-0.20878	0.02131	-0.33934	0.0167
	1.49991	7	16.25	0	3.75	1	1.25	13	18.75	192	52.5			67.6	-0.21159	0.02065	-0.34329	0.01673
	1.49954	18	8.75	12	11.25	9	8.75	5	0	195	82.5			77.58	-0.2044	0.01801	-0.34505	0.0154
	1.49916	13	17.5	9	6.25	9	11.25	12	16.25	205	86.25
	1.49879	8	18.75	6	0	3	7.5	14	20	199	56.25
	1.49841	2	20	9	18.75	3	2.5	7	8.75	187	83.75
	1.49804	-1	5	4	5	17	13.75	28	10	195	91.25
	1.49766	11	12.5	3	5	7	5	17	11.25	250	97.5
	1.49729	13	15	5	1.25	7	18.75	7	6.25	247	122.5
	1.49691	13	16.25	-3	11.25	10	2.5	25	11.25	260	103.75
	1.49654	19	13.75	4	10	10	5	21	8.75	246	107.5
	1.49616	7	20	4	5	8	10	17	16.25	249	131.25
	1.49579	1	16.25	3	2.5	13	2.5	25	23.75	257	103.75
	1.49541	10	20	8	-6.25	10	20	16	16.25	304	117.5
	1.49504	12	18.75	14	3.75	12	8.75	12	18.75	289	96.25
	1.49467	10	33.75	7	7.5	14	8.75	23	16.25	329	107.5
	1.49429	3	8.75	5	1.25	8	16.25	23	15	331	146.25
	1.49392	16	22.5	16	5	14	11.25	17	35	310	151.25
	1.49355	16	15	8	11.25	11	16.25	29	26.25	370	180
	1.49317	14	13.75	7	2.5	20	15	29	10	382	138.75
	1.4928	20	13.75	1	2.5	2	16.25	22	10	388	163.75
	1.49243	3	12.5	13	15	11	0	37	30	437	138.75
	1.49206	17	13.75	-2	15	14	2.5	32	30	454	141.25
	1.49168	-7	8.75	1	11.25	2	11.25	22	12.5	413	140
	1.49131	11	13.75	3	3.75	12	10	34	28.75	468	187.5
	1.49094	2	28.75	-1	3.75	11	10	34	17.5	457	177.5
	1.49057	11	13.75	7	1.25	7	7.5	37	27.5	583	177.5
	1.4902	-3	6.25	15	10	18	13.75	35	31.25	565	177.5
	1.48983	16	18.75	13	6.25	19	21.25	34	33.75	602	197.5
	1.48946	15	17.5	8	11.25	17	13.75	33	22.5	655	213.75
	1.48908	7	13.75	-1	1.25	23	11.25	44	8.75	724	215
	1.48871	19	0	7	20	10	12.5	45	26.25	753	201.25
	1.48834	5	20	9	-3.75	5	17.5	47	51.25	768	225
	1.48797	17	16.25	12	10	25	3.75	80	32.5	791	272.5
	1.4876	12	10	10	5	1	15	28	33.75	852	242.5
	1.48723	9	10	4	10	19	18.75	45	40	900	228.75
	1.48686	2	8.75	5	6.25	14	22.5	45	42.5	906	313.75
	1.4865	3	23.75	8	12.5	11	8.75	49	46.25	928	292.5
	1.48613	0	26.25	4	15	22	16.25	72	33.75	979	250
	1.48576	10	22.5	11	6.25	17	33.75	60	45	1120	297.5
	1.48539	4	12.5	3	13.75	9	11.25	74	46.25	1181	305
	1.48502	9	11.25	0	6.25	22	16.25	112	37.5	1332	292.5
	1.48465	18	12.5	1	17.5	17	18.75	98	32.5	1372	398.75
	1.48428	17	8.75	8	5	21	12.5	115	52.5	1482	398.75
	1.48392	7	33.75	2	16.25	31	38.75	115	63.75	1597	432.5
	1.48355	7	11.25	6	7.5	22	32.5	132	55	1644	403.75
	1.48318	8	3.75	8	3.75	21	26.25	129	62.5	1772	436.25
	1.48281	11	21.25	-1	2.5	16	17.5	149	62.5	1886	493.75
	1.48245	9	7.5	0	15	20	28.75	137	48.75	1986	482.5
	1.48208	13	30	9	7.5	23	25	125	71.25	2082	537.5
	1.48171	7	1.25	4	5	20	27.5	153	78.75	2217	528.75
	1.48134	18	15	1	6.25	25	33.75	198	125	2448	657.5
	1.48098	11	20	9	15	37	26.25	220	106.25	2499	642.5
	1.48061	4	40	12	15	41	43.75	200	123.75	2861	708.75
	1.48025	19	33.75	12	13.75	25	26.25	320	107.5	2993	803.75
	1.47988	22	23.75	22	12.5	46	28.75	316	140	3173	790
	1.47951	10	16.25	6	17.5	32	26.25	370	145	3271	846.25
	1.47915	13	12.5	8	0	40	43.75	360	205	3365	1033.75
	1.47878	1	23.75	10	11.25	49	40	391	203.75	3797	988.75
	1.47842	11	21.25	3	15	56	28.75	444	201.25	4019	1080
	1.47805	5	20	5	5	51	28.75	495	256.25	3993	1157.5
	1.47769	10	36.25	11	20	53	50	546	282.5	4455	1055
	1.47732	5	28.75	13	-7.5	66	50	539	247.5	4662	1137.5
	1.47696	12	11.25	9	6.25	46	72.5	664	273.75	4926	1176.25
	1.47659	19	20	8	13.75	59	38.75	683	340	5141	1191.25
	1.47623	12	15	7	10	71	62.5	772	360	5588	1350
	1.47587	12	13.75	7	7.5	69	45	795	348.75	5953	1348.75
	1.4755	13	12.5	9	3.75	80	78.75	875	336.25	5999	1372.5
	1.47514	7	6.25	17	12.5	79	61.25	910	395	6306	1585
	1.47478	9	18.75	-1	21.25	105	82.5	929	397.5	6734	1626.25
	1.47441	10	-3.75	12	7.5	112	81.25	1045	386.25	7360	1666.25
	1.47405	10	28.75	17	0	127	88.75	1175	402.5	7894	1810
	1.47369	17	10	19	17.5	113	78.75	1294	441.25	8297	1902.5
	1.47333	12	-1.25	11	7.5	136	90	1429	451.25	8946	2103.75
	1.47296	17	16.25	13	26.25	147	118.75	1508	528.75	9759	2285
	1.4726	21	17.5	10	17.5	150	93.75	1744	522.5	10249	2442.5
	1.47224	14	12.5	11	11.25	168	123.75	1975	583.75	10884	2462.5
	1.47188	9	20	13	5	188	107.5	2039	567.5	11426	2605
	1.47152	12	7.5	8	15	154	147.5	2183	647.5	11412	2990
	1.47115	11	8.75	24	20	197	170	2480	696.25	12382	3260
	1.47079	13	6.25	20	10	195	163.75	2763	782.5	13353	3503.75
	1.47043	8	18.75	37	15	193	180	2914	827.5	14003	3680
	1.47007	4	12.5	24	22.5	266	165	3153	930	14990	4056.25
	1.46971	9	17.5	16	26.25	256	215	3418	1008.75	15470	4523.75
	1.46935	14	21.25	30	11.25	286	198.75	4034	1080	16384	4787.5
	1.46899	13	8.75	29	18.75	297	210	4150	1292.5	17061	5400
	1.46863	-1	12.5	32	35	292	256.25	4405	1403.75	18475	5568.75
	1.46827	10	6.25	24	22.5	337	217.5	5042	1520	18939	6175
	1.46791	4	11.25	21	10	370	270	5740	1776.25	20058	6420
	1.46755	11	11.25	32	18.75	410	302.5	6169	1888.75	20640	6810
	1.46719	10	16.25	37	21.25	484	302.5	6538	2105	21608	7166.25
	1.46683	12	25	30	37.5	484	320	7194	2205	22741	7547.5
	1.46647	18	7.5	26	42.5	595	372.5	7700	2455	23202	8263.75
	1.46611	18	20	32	52.5	637	425	8038	2962.5	23608	8796.25
	1.46576	15	12.5	37	38.75	815	591.25	8508	3103.75	24616	9516.25
	1.4654	32	21.25	45	46.25	928	606.25	8700	3630	24953	10370
	1.46504	18	5	38	32.5	1056	766.25	9219	4237.5	25078	11153.8
	1.46468	17	21.25	40	62.5	1272	926.25	9951	4560	26154	11692.5
	1.46432	18	8.75	77	65	1384	1087.5	9898	5170	26237	12298.8
	1.46397	11	17.5	76	71.25	1655	1223.75	10590	5543.75	27364	12718.8
	1.46361	18	7.5	93	95	1798	1440	11471	5710	28651	12797.5
	1.46325	14	7.5	108	77.5	2156	1573.75	11776	6035	28753	13531.2
	1.46289	22	-11.25	105	120	2257	1887.5	12125	6786.25	28889	14281.2
	1.46254	13	20	148	83.75	2564	2108.75	12754	7092.5	29793	14792.5
	1.46218	10	12.5	150	138.75	2912	2333.75	13441	7471.25	30083	15197.5
	1.46182	12	12.5	146	155	3154	2562.5	13322	7685	30069	15540
	1.46147	16	12.5	167	185	3329	2918.75	13189	8375	29757	16573.8
	1.46111	14	6.25	199	223.75	3760	3038.75	13672	8578.75	30243	16860
	1.46075	8	22.5	217	188.75	4132	3535	13619	8872.5	30157	17048.8
	1.4604	1	3.75	250	275	4369	3676.25	14074	9512.5	30867	17572.5
	1.46004	25	26.25	293	298.75	4780	4260	14319	9546.25	31588	17573.8
	1.45969	22	25	286	272.5	4825	4311.25	13960	9512.5	31233	17621.2
	1.45933	28	17.5	352	331.25	5276	4741.25	14028	9482.5	31199	17653.8
	1.45898	8	5	388	377.5	5548	4656.25	14244	9728.75	31216	18155
	1.45862	8	3.75	456	423.75	5638	4963.75	14024	9471.25	31013	18382.5
	1.45827	26	15	476	413.75	5793	5123.75	14039	9696.25	31228	18390
	1.45791	20	23.75	506	453.75	5782	5262.5	13555	9207.5	30710	18517.5
	1.45756	13	22.5	527	526.25	5851	5340	13815	9148.75	31703	18191.2
	1.4572	14	22.5	511	528.75	5915	5366.25	13878	9572.5	31987	18847.5
	1.45685	13	20	578	621.25	5698	5393.75	13323	9640	31221	19163.8
	1.4565	18	21.25	572	558.75	5912	5388.75	13611	9565	30796	18758.8
	1.45614	11	22.5	632	611.25	5898	5067.5	13404	9296.25	31043	18493.8
	1.45579	16	17.5	704	673.75	5957	4938.75	13238	8882.5	30912	18242.5
	1.45544	25	25	689	660	5703	5067.5	12976	9123.75	30278	18322.5
	1.45508	18	17.5	660	666.25	5798	5053.75	12997	9067.5	29816	18007.5
	1.45473	17	40	754	667.5	5667	5203.75	12650	9177.5	29069	18241.2
	1.45438	20	33.75	739	767.5	5717	5128.75	12386	9033.75	28413	18155
	1.45402	26	35	763	743.75	5649	5126.25	12529	8756.25	28498	17525
	1.45367	19	15	788	765	5546	4830	12032	8527.5	27885	17038.8
	1.45332	47	40	876	817.5	5352	4628.75	12115	8545	27466	16792.5
	1.45297	28	20	845	836.25	5403	4603.75	12081	8435	27246	16762.5
	1.45262	50	47.5	815	822.5	5080	4451.25	11835	8282.5	26823	16372.5
	1.45226	43	45	851	792.5	4994	4355	11868	8001.25	26467	16486.2
	1.45191	41	50	839	800	4789	4275	11853	8045	26367	16368.8
	1.45156	51	43.75	829	780	4707	4165	11201	7973.75	25227	15995
	1.45121	48	43.75	790	768.75	4552	4021.25	11459	7746.25	25035	15886.2
	1.45086	45	46.25	852	842.5	4507	4001.25	10925	7775	23769	15700
	1.45051	68	38.75	880	805	4454	3870	10986	7518.75	23388	15253.8
	1.45016	73	70	900	853.75	4617	3983.75	10828	7425	23232	15040
	1.44981	89	50	880	910	4589	3855	10638	7301.25	22903	14505
	1.44946	112	68.75	864	933.75	4615	3938.75	10604	7188.75	22385	14281.2
	1.44911	101	66.25	913	778.75	4574	3802.5	10399	7212.5	22384	14123.8
	1.44876	116	103.75	901	836.25	4426	3920	9978	6866.25	21472	14405
	1.44841	124	133.75	986	876.25	4408	3786.25	9667	7022.5	20711	14120
	1.44806	141	117.5	1000	936.25	4314	3786.25	9751	6821.25	20959	13741.2
	1.44771	127	138.75	1014	923.75	4365	3717.5	9684	6833.75	20540	13893.8
	1.44736	146	133.75	1013	908.75	4470	3741.25	9576	6865	20397	14208.8
	1.44701	152	175	1043	848.75	4462	3830	9454	6845	20628	13758.8
	1.44666	141	147.5	1041	948.75	4360	3747.5	9666	6708.75	20150	13783.8
	1.44631	149	141.25	1034	1041.25	4286	3866.25	9441	6726.25	20173	13696.2
	1.44597	191	150	1035	991.25	4442	3730	9613	6888.75	19898	13713.8
	1.44562	170	187.5	1110	940	4445	3680	9606	6527.5	19932	13590
	1.44527	195	197.5	1129	927.5	4690	3787.5	9327	7001.25	19394	13548.8
	1.44492	192	196.25	1100	1070	4652	3771.25	9718	6696.25	19595	13716.2
	1.44457	223	207.5	1240	1051.25	4759	3935	9698	6797.5	19685	13518.8
	1.44423	193	212.5	1235	1061.25	4778	4022.5	9397	6697.5	19191	13428.8
	1.44388	243	207.5	1240	1111.25	4835	4156.25	9388	6835	18543	13108.8
	1.44353	233	247.5	1152	1191.25	4925	4375	9475	6831.25	18871	13513.8
	1.44318	282	262.5	1252	1106.25	5089	4170	9164	6518.75	18461	13348.8
	1.44284	293	247.5	1226	1065	5034	4000	9439	6831.25	18846	13222.5
	1.44249	260	276.25	1281	1196.25	5019	4115	9018	6512.5	18640	13308.8
	1.44214	274	211.25	1245	1161.25	5108	4028.75	9036	6510	18004	13083.8
	1.4418	308	295	1380	1121.25	5255	4037.5	9050	6457.5	18063	12955
	1.44145	281	272.5	1317	1177.5	5177	4245	8852	6311.25	17786	13142.5
	1.44111	282	277.5	1280	1266.25	5345	4251.25	9103	6735	18201	13603.8
	1.44076	328	312.5	1418	1215	5144	4173.75	8886	6677.5	18458	13361.2
	1.44041	372	330	1448	1315	5272	4352.5	9148	6953.75	18381	13436.2
	1.44007	412	355	1511	1235	5318	4381.25	9272	6853.75	18509	13547.5
	1.43972	425	358.75	1623	1446.25	5530	4478.75	9664	6692.5	18860	13610
	1.43938	442	365	1675	1470	5900	4752.5	9557	6721.25	18516	13833.8
	1.43903	525	428.75	1735	1587.5	6097	4726.25	10228	6992.5	19060	13613.8
	1.43869	508	387.5	1950	1671.25	6408	4861.25	10185	7207.5	19290	13698.8
	1.43834	513	418.75	1936	1701.25	6598	5003.75	10406	6776.25	19719	13971.2
	1.438	523	460	2166	1877.5	7055	5360	10929	7187.5	19958	14497.5
	1.43765	545	502.5	2222	1995	7213	5553.75	10895	7476.25	20998	14676.2
	1.43731	526	535	2554	2308.75	7692	5901.25	11017	7515	20166	15058.8
	1.43697	611	530	2655	2358.75	8039	6150	11693	7915	20934	15177.5
	1.43662	665	662.5	3032	2562.5	8511	6263.75	12162	8120	21511	15486.2
	1.43628	692	671.25	3183	2883.75	8925	6632.5	12542	8176.25	21954	15648.8
	1.43594	753	672.5	3434	3100	9454	6922.5	12908	8427.5	22730	16168.8
	1.43559	776	773.75	3731	3531.25	10150	7373.75	13664	8461.25	22883	16222.5
	1.43525	898	845	3981	3708.75	10642	7897.5	14056	9108.75	23668	16917.5
	1.43491	954	865	4900	4207.5	11457	8237.5	14565	9492.5	24624	17577.5
	1.43456	1156	970	5130	4513.75	12053	8657.5	15655	9633.75	25375	17357.5
	1.43422	1288	1175	5486	5007.5	12746	9392.5	15832	10137.5	25905	18010
	1.43388	1340	1203.75	6061	5213.75	13352	9387.5	16006	10165	25782	18468.8
	1.43354	1537	1366.25	6546	5727.5	14200	9902.5	16542	10320	26042	18398.8
	1.4332	1733	1606.25	7073	6355	15133	10590	17061	10780	27153	18825
	1.43285	2101	1840	7597	7020	15543	11143.8	17299	11162.5	27387	19030
	1.43251	2204	2052.5	8008	7491.25	16316	11741.2	17830	11331.2	28018	19300
	1.43217	2438	2292.5	8732	8026.25	16816	12412.5	18279	11995	28094	19937.5
	1.43183	2591	2566.25	9008	8913.75	17493	13163.8	18727	12166.2	28888	19986.2
	1.43149	3065	2718.75	9855	9802.5	18012	13551.2	19102	12408.8	28755	20517.5
	1.43115	3363	3205	10298	10020	19051	13843.8	19436	12592.5	29606	20755
	1.43081	3695	3522.5	11368	10476.2	20108	14520	20508	13240	29817	20922.5
	1.43047	3817	3781.25	11373	10791.2	19925	15116.2	20529	13358.8	30093	21166.2
	1.43013	4378	4156.25	11757	11225	20898	15601.2	20748	13466.2	30632	21538.8
	1.42978	4753	4581.25	12278	11561.2	21056	16008.8	21312	13696.2	31050	21018.8
	1.42944	4922	4872.5	12905	12060	21536	16045	21688	13948.8	31499	21320
	1.4291	5495	4996.25	13414	12392.5	21914	16400	21655	13941.2	30637	20917.5
	1.42876	5955	5617.5	13677	12521.2	22346	16402.5	21705	13743.8	30330	21300
	1.42843	5926	5765	13762	12702.5	22419	17085	21629	14041.2	30374	21525
	1.42809	6421	6078.75	14332	13977.5	23233	17882.5	21658	14552.5	31069	21396.2
	1.42775	6975	6467.5	14560	13706.2	23040	17465	21804	14305	30795	20985
	1.42741	7187	6821.25	14774	13511.2	23633	17698.8	21997	14161.2	30678	21085
	1.42707	7524	7243.75	15020	13626.2	23241	18191.2	21722	14995	29895	21171.2
	1.42673	7710	7373.75	14628	13955	23141	17912.5	21047	14252.5	29598	20873.8
	1.42639	7986	7275	15125	14157.5	23234	17747.5	20816	13911.2	29066	20273.8
	1.42605	8146	7521.25	15028	14290	22753	17760	21114	13931.2	28766	20258.8
	1.42571	8370	7807.5	14541	14273.8	22273	18281.2	20706	14487.5	28499	20530
	1.42538	8174	8113.75	14438	14441.2	22036	18258.8	20530	14625	28619	20520
	1.42504	8532	8248.75	14706	14298.8	22376	18417.5	20866	14270	28560	19900
	1.4247	8773	8832.5	14946	14050	22154	18082.5	20780	14201.2	27847	19731.2
	1.42436	9275	8942.5	15236	14566.2	22351	17768.8	20445	14071.2	28107	19721.2
	1.42403	9457	9215	14664	13873.8	22071	17552.5	19892	13345	27264	19217.5
	1.42369	9518	9113.75	14789	13767.5	21646	17065	19970	13736.2	27057	19100
	1.42335	9520	9133.75	14665	13871.2	21471	17180	19632	13597.5	26459	18617.5
	1.42302	9252	9483.75	14503	13938.8	21198	17432.5	19001	13202.5	25926	18497.5
	1.42268	9551	9413.75	14456	13426.2	20995	17197.5	18731	13268.8	25326	18231.2
	1.42234	9451	9448.75	14344	13691.2	20562	16653.8	17901	12873.8	24496	18161.2
	1.42201	9633	9201.25	14380	13588.8	20525	16748.8	18004	12781.2	24379	17247.5
	1.42167	9594	9212.5	14078	13348.8	20235	16491.2	17735	12320	24270	17202.5
	1.42133	9536	9091.25	13758	13251.2	19697	16217.5	17352	12415	23649	16856.2
	1.421	9307	8903.75	13596	13016.2	19318	15906.2	17039	12223.8	23304	17071.2
	1.42066	9285	8856.25	13566	12588.8	19154	15433.8	17070	11893.8	23140	16526.2
	1.42033	9365	8738.75	13518	12436.2	19118	15325	16554	11585	22515	16197.5
	1.41999	9319	8855	13285	12600	18398	15280	16176	11745	22154	16417.5
	1.41966	9215	9043.75	12938	12521.2	18130	14848.8	16115	11740	21790	15875
	1.41932	9224	8656.25	12493	12348.8	17688	14805	16033	11371.2	21744	15901.2
	1.41899	9126	8510	12251	12133.8	17273	14646.2	15920	11281.2	21117	15705
	1.41865	8952	8212.5	12100	11831.2	16665	14037.5	15423	11232.5	20687	15135
	1.41832	9073	8068.75	11934	11892.5	16593	14083.8	14860	10738.8	20371	14756.2
	1.41798	8794	8392.5	11893	11282.5	16451	13488.8	14586	10426.2	19923	14940
	1.41765	8796	8336.25	11736	11061.2	16338	13375	14368	10357.5	19359	13895
	1.41731	9021	7957.5	11551	10647.5	15630	12796.2	13925	9925	18769	14032.5
	1.41698	8543	7816.25	11548	10803.8	15914	13168.8	13889	10215	18490	13703.8
	1.41665	8506	7853.75	11528	10658.8	15542	12923.8	13699	9718.75	18107	13565
	1.41631	8330	7497.5	11199	10640	14926	12286.2	12906	9551.25	17965	13103.8
	1.41598	8205	7427.5	10893	10308.8	14516	12113.8	12993	9357.5	17544	12751.2
	1.41565	8022	7488.75	10397	9896.25	14306	12060	12433	9185	16822	12828.8
	1.41531	7866	7516.25	10277	9737.5	14140	11527.5	12132	8742.5	16638	12265
	1.41498	7709	7133.75	9882	9391.25	13584	10990	12116	8745	16391	12148.8
	1.41465	7501	7318.75	9799	9235	13301	10896.2	11940	8723.75	16037	12007.5
	1.41432	7633	6767.5	9508	8665	12934	10840	11699	8712.5	15809	11962.5
	1.41398	7436	6882.5	9137	8840	12770	10888.8	11488	8408.75	15334	11450
	1.41365	7290	6842.5	8644	8550	12241	10517.5	11091	8207.5	15005	11368.8
	1.41332	6677	6592.5	8668	8106.25	12039	9971.25	11063	7991.25	14696	11236.2
	1.41299	6828	6280	8646	8355	11654	9778.75	10719	7970	14591	11065
	1.41265	6567	6255	8183	8058.75	11087	9798.75	10094	7635	14171	10302.5
	1.41232	6594	6130	8129	8161.25	11195	9608.75	10249	7708.75	13744	10397.5
	1.41199	6749	5948.75	7965	7716.25	11047	9176.25	9974	7480	13432	10017.5
	1.41166	6474	5702.5	7844	7386.25	10519	9195	9704	7111.25	13133	9875
	1.41133	6107	5630	7677	7262.5	10369	9008.75	9485	7017.5	12842	9812.5
	1.411	6178	5483.75	7521	7110	10376	8316.25	9293	6728.75	12632	9611.25
	1.41067	5947	5511.25	7212	6781.25	10122	8412.5	9064	6823.75	12284	9247.5
	1.41034	5805	5455	6918	6615	9518	8202.5	8851	6608.75	12111	9085
	1.41001	5576	5272.5	6735	6472.5	9424	8355	8504	6500	11856	9143.75
	1.40968	5578	5035	6403	6231.25	9075	7790	8379	6235	11850	8973.75
	1.40935	5332	4971.25	6469	6093.75	8999	7607.5	8183	6300	11205	8611.25
	1.40902	5219	4938.75	6146	5932.5	8763	7647.5	8211	6163.75	10964	8635
	1.40869	5298	4508.75	6134	5635	8589	7058.75	8316	5942.5	11204	7976.25
	1.40836	4866	4418.75	5845	5277.5	8253	6917.5	7848	5681.25	10610	8008.75
	1.40803	4815	4445	5820	5291.25	8151	6571.25	7653	5815	10333	7826.25
	1.4077	4931	4428.75	5683	5151.25	7999	6642.5	7468	5710	10235	7747.5
	1.40737	4699	3990	5242	4812.5	7911	6326.25	7157	5362.5	10144	7493.75
	1.40704	4608	4240	5188	4713.75	7420	6042.5	6946	5295	9819	7232.5
	1.40671	4375	3881.25	4980	4797.5	7242	6338.75	6789	5267.5	9397	7372.5
	1.40638	4339	3878.75	4953	4850	6894	6150	6752	5068.75	9053	6947.5
	1.40606	4078	3682.5	4770	4578.75	7007	5733.75	6377	4978.75	9156	6901.25
	1.40573	3987	3550	4632	4147.5	6671	5712.5	6161	4706.25	8964	6901.25
	1.4054	3994	3456.25	4558	3983.75	6687	5430	6060	4733.75	8667	6527.5
	1.40507	3753	3375	4411	3906.25	6447	5463.75	6102	4691.25	8642	6471.25
	1.40474	3759	3318.75	4133	3921.25	6246	5358.75	5859	4617.5	8412	6436.25
	1.40442	3524	3180	4048	3833.75	6167	5472.5	5736	4442.5	8241	6361.25
	1.40409	3377	3178.75	3972	3678.75	5877	5075	5795	4598.75	8247	6380
	1.40376	3236	2931.25	3927	3705	5822	5172.5	5645	4325	7925	6087.5
	1.40343	3166	2958.75	3700	3385	5638	4788.75	5306	4285	7867	5893.75
	1.40311	3059	2700	3594	3420	5518	4625	5327	4107.5	7916	5888.75
	1.40278	2944	2682.5	3571	3285	5494	4736.25	5413	4216.25	7575	5682.5
	1.40245	2919	2537.5	3405	3206.25	5319	4796.25	5125	4056.25	7458	5713.75
	1.40213	2729	2585	3341	3147.5	5155	4461.25	4939	4128.75	7294	5517.5
	1.4018	2746	2443.75	3275	3042.5	5034	4382.5	5005	3935	7079	5331.25
	1.40147	2750	2368.75	3107	2911.25	5016	4347.5	4787	3843.75	7048	5395
	1.40115	2600	2131.25	3139	2857.5	4981	4380	4743	3737.5	6949	5126.25
	1.40082	2405	2175	3098	2983.75	4819	4230	4622	3565	6548	4921.25
	1.4005	2366	2048.75	2953	2752.5	4659	4177.5	4614	3668.75	6489	4873.75
	1.40017	2243	2121.25	2948	2791.25	4763	4016.25	4451	3480	6253	4846.25
	1.39985	2112	1873.75	2878	2656.25	4615	3921.25	4411	3353.75	6299	4617.5
	1.39952	2035	1830	2759	2427.5	4429	3740	4068	3466.25	5990	4663.75
	1.3992	1966	1687.5	2762	2377.5	4242	3797.5	4036	3348.75	6017	4605
	1.39887	2027	1735	2522	2357.5	4108	3732.5	4096	3248.75	5912	4413.75
	1.39855	1774	1643.75	2451	2430	4198	3613.75	3859	3337.5	5676	4265
	1.39822	1857	1581.25	2471	2291.25	3958	3630	3861	2973.75	5921	4385
	1.3979	1655	1651.25	2376	2147.5	3931	3468.75	3764	3156.25	5477	4256.25
	1.39757	1681	1521.25	2351	2077.5	3746	3340	3682	3100	5463	3921.25
	1.39725	1608	1550	2250	1992.5	3760	3323.75	3642	2975	5315	4018.75
	1.39693	1607	1286.25	2166	2013.75	3480	3063.75	3537	2935	4995	3787.5
	1.3966	1446	1227.5	2153	1936.25	3644	3123.75	3434	2720	5019	3637.5
	1.39628	1421	1288.75	2082	1871.25	3461	2972.5	3265	2673.75	4874	3698.75
	1.39595	1399	1242.5	2024	1797.5	3418	3067.5	3268	2612.5	4724	3558.75
	1.39563	1336	1143.75	1988	1807.5	3294	2908.75	3099	2592.5	4552	3668.75
	1.39531	1395	1162.5	1884	1773.75	3137	2755	3135	2430	4509	3607.5
	1.39498	1232	1173.75	2031	1738.75	3252	2901.25	2982	2553.75	4325	3412.5
	1.39466	1184	1065	1953	1751.25	3007	2785	2911	2333.75	4166	3282.5
	1.39434	1228	1005	1796	1561.25	2935	2638.75	2701	2345	4113	3277.5
	1.39402	1193	991.25	1718	1567.5	2868	2557.5	2769	2242.5	4054	3072.5
	1.39369	1061	1036.25	1622	1517.5	2916	2408.75	2631	2191.25	4026	3148.75
	1.39337	1064	1051.25	1572	1456.25	2652	2388.75	2723	2131.25	3883	2966.25
	1.39305	1032	888.75	1579	1353.75	2654	2433.75	2581	1980	3844	2931.25
	1.39273	968	951.25	1474	1382.5	2574	2318.75	2544	2067.5	3776	2906.25
	1.39241	994	802.5	1515	1313.75	2554	2217.5	2453	2026.25	3535	2876.25
	1.39209	940	807.5	1408	1236.25	2386	2153.75	2417	1958.75	3444	2728.75
	1.39176	879	781.25	1360	1281.25	2561	2162.5	2379	1888.75	3600	2656.25
	1.39144	871	783.75	1423	1177.5	2430	2042.5	2399	1936.25	3411	2611.25
	1.39112	875	731.25	1311	1087.5	2223	2010	2314	1867.5	3367	2490
	1.3908	822	687.5	1250	1166.25	2314	1882.5	2297	1863.75	3301	2517.5
	1.39048	861	705	1228	1025	2196	2000	2118	1746.25	3238	2336.25
	1.39016	750	655	1242	1128.75	2138	1922.5	2067	1667.5	3033	2303.75
	1.38984	752	678.75	1082	1023.75	2171	1846.25	2083	1726.25	2938	2280
	1.38952	739	576.25	1219	1018.75	1999	1873.75	2023	1611.25	2947	2316.25
	1.3892	651	582.5	1130	1050	1977	1865	1916	1552.5	2900	2240
	1.38888	658	592.5	1109	942.5	1999	1795	1869	1500	2755	2153.75
	1.38856	619	586.25	1067	980	1896	1661.25	1903	1561.25	2662	2108.75
	1.38824	653	530	1055	1027.5	1862	1701.25	1844	1537.5	2736	2133.75
	1.38792	634	540	1058	918.75	1810	1625	1771	1505	2631	2148.75
	1.3876	609	502.5	1018	923.75	1840	1516.25	1774	1503.75	2697	2027.5
	1.38728	560	463.75	958	843.75	1748	1575	1687	1530	2621	1956.25
	1.38696	503	482.5	986	902.5	1767	1542.5	1734	1435	2540	2035
	1.38664	516	473.75	915	808.75	1625	1475	1702	1417.5	2424	1862.5
	1.38632	477	493.75	961	923.75	1646	1448.75	1605	1378.75	2368	1777.5
	1.38601	501	458.75	849	826.25	1628	1397.5	1657	1343.75	2309	1755
	1.38569	480	382.5	866	803.75	1555	1405	1561	1351.25	2269	1777.5
	1.38537	483	413.75	849	750	1445	1351.25	1471	1156.25	2154	1663.75
	1.38505	464	397.5	832	778.75	1497	1308.75	1449	1196.25	2048	1577.5
	1.38473	415	375	813	778.75	1410	1273.75	1358	1178.75	2091	1705
	1.38442	431	388.75	805	723.75	1444	1251.25	1413	1061.25	1990	1586.25
	1.3841	407	406.25	830	620	1386	1275	1328	1116.25	1987	1536.25
	1.38378	380	366.25	820	677.5	1420	1255	1270	1053.75	2021	1598.75
	1.38346	390	347.5	710	663.75	1335	1225	1364	1087.5	2028	1552.5
	1.38315	410	313.75	695	662.5	1332	1196.25	1227	1020	1899	1490
	1.38283	378	351.25	681	588.75	1246	1017.5	1219	1036.25	1814	1542.5
	1.38251	353	336.25	744	598.75	1263	1102.5	1127	968.75	1802	1533.75
	1.3822	343	296.25	702	607.5	1142	1091.25	1151	977.5	1733	1348.75
	1.38188	349	301.25	601	631.25	1205	1025	1163	996.25	1771	1393.75
	1.38156	320	321.25	713	551.25	1184	963.75	1185	922.5	1675	1403.75
	1.38125	319	298.75	626	533.75	1103	950	1105	852.5	1704	1263.75
	1.38093	312	266.25	593	566.25	1108	926.25	1173	943.75	1718	1282.5
	1.38061	293	288.75	598	548.75	1068	991.25	1114	820	1604	1262.5
	1.3803	330	277.5	585	536.25	1150	912.5	1002	833.75	1541	1266.25
	1.37998	302	257.5	541	516.25	1075	916.25	1021	836.25	1564	1188.75
	1.37967	320	211.25	592	521.25	1055	871.25	1033	892.5	1488	1190
	1.37935	304	230	532	526.25	995	888.75	1015	818.75	1515	1155
	1.37904	288	251.25	580	462.5	971	886.25	937	833.75	1426	1106.25
	1.37872	261	255	590	476.25	961	755	900	821.25	1431	1105
	1.37841	282	213.75	580	476.25	925	812.5	848	737.5	1452	1026.25
	1.37809	266	238.75	519	475	951	728.75	879	763.75	1347	1025
	1.37778	280	205	491	476.25	909	843.75	841	672.5	1336	1025
	1.37746	272	216.25	548	405	842	781.25	818	675	1308	878.75
	1.37715	259	193.75	486	441.25	898	757.5	791	682.5	1219	975
	1.37684	246	216.25	456	442.5	782	738.75	843	666.25	1260	976.25
	1.37652	235	233.75	429	400	840	706.25	770	611.25	1162	941.25
	1.37621	245	211.25	493	372.5	832	665	736	625	1207	942.5
	1.37589	216	193.75	451	367.5	733	667.5	782	600	1178	921.25
	1.37558	213	177.5	483	441.25	781	722.5	732	625	1101	912.5
	1.37527	229	191.25	440	415	737	656.25	734	565	1124	853.75

## Sheet: Fig.3
	Figure 3b									Figure 3c							Figure 3d
		s-s+	s-s-	s-s+	s-s-	s-s+	s-s-				s- excitation		s+ excitation					LP excitation		s- excitation		s+ excitation
		3.31 μW		11.6 μW		29.7 μW
	Energy (eV)	Normalized PL intensity (arb. units)								Power (μW)	PL splitting (meV)		PL splitting (meV)				Magnetic field (T)	Zeeman splitting (meV)		Zeeman splitting (meV)		Zeeman splitting (meV)
	1.47988	0.00772	0.00533	0.01003	0.01245	0.05151	0.02419			1.48	-0.17251	1.21705	0.06013	1.19583			-9	-7.23841	0.38335	-4.51727	0.35047	-8.72931	0.36166
	1.47951	0.00537	0.00487	0.01278	0.01213	0.05632	0.02704			3.31	-0.19719	0.80602	-0.04241	0.69562			-8	-6.35335	0.37877	-3.77445	0.34973	-7.96743	0.36504
	1.47915	0.00671	0.00811	0.01193	0.00846	0.06105	0.03228			7.9	0.03257	0.565	0.26358	0.57422			-7	-5.55169	0.34987	-3.0621	0.32822	-7.7591	0.34372
	1.47878	0.00823	0.00742	0.01637	0.0158	0.07105	0.03338			11.59	0.22509	0.50492	0.48774	0.51777			-6	-4.77278	0.37726	-2.44163	0.33892	-6.38701	0.36129
	1.47842	0.0094	0.00533	0.01789	0.0182	0.07273	0.03862			16.8	0.7401	0.45149	0.79485	0.45966			-5	-3.78679	0.34074	-1.44181	0.31928	-5.88162	0.33862
	1.47805	0.00856	0.00533	0.01988	0.01947	0.08386	0.03853			21.6	1.10186	0.41338	1.09664	0.42101			-4	-3.27884	0.36453	-0.98539	0.33639	-5.24245	0.36677
	1.47769	0.0089	0.00927	0.0231	0.01963	0.08418	0.04157			29.65	1.49164	0.37814	1.49738	0.37647			-3	-2.27258	0.36694	-0.44642	0.35167	-4.32072	0.3678
	1.47732	0.01108	0.00927	0.02196	0.02123	0.09007	0.03844			41.92	1.80373	0.35207	1.89581	0.35305			-2	-1.47014	0.36791	0.64939	0.3437	-3.85549	0.35034
	1.47696	0.00772	0.01344	0.02707	0.02362	0.09979	0.04433			57.4	1.97622	0.3278	2.00087	0.33515			-1	-0.74891	0.38266	0.94384	0.37743	-2.55743	0.37393
	1.47659	0.0099	0.00718	0.02291	0.02251	0.10629	0.04607			67.6	2.00666	0.342	2.05316	0.32006			-0.2	-0.20001	0.39683	1.3619	0.3641	-1.73587	0.3672
	1.47623	0.01192	0.01159	0.02754	0.02506	0.12176	0.04589			77.58	2.09071	0.33247	2.08072	0.33458			0	0.11915	0.39883	1.36422	0.35948	-1.42501	0.37254
	1.47587	0.01158	0.00834	0.03275	0.02554	0.12915	0.05315			148	2.06891	0.32778	2.03688	0.33551			0.2	0.24095	0.39618	1.80323	0.3644	-1.25905	0.37387
	1.4755	0.01343	0.0146	0.03559	0.0257	0.12821	0.05187										1	0.86895	0.37849	2.65589	0.35893	-0.88815	0.35657
	1.47514	0.01326	0.01136	0.03691	0.0265	0.14224	0.05122										2	1.56305	0.40441	3.43989	0.38069	0.00254	0.37934
	1.47478	0.01763	0.0153	0.04023	0.02586	0.14602	0.05656										3	2.29161	0.3672	4.51056	0.36078	0.29278	0.34408
	1.47441	0.0188	0.01506	0.04032	0.02618	0.15317	0.06152										4	3.26825	0.40713	5.00012	0.37049	1.02981	0.37046
	1.47405	0.02132	0.01645	0.04468	0.03081	0.17477	0.05941										5	3.98428	0.40713	5.88535	0.36725	1.75471	0.35538
	1.47369	0.01897	0.0146	0.05613	0.03575	0.18926	0.06658										6	4.9086	0.39653	6.64455	0.37161	2.56803	0.3575
	1.47333	0.02283	0.01669	0.05452	0.03559	0.20833	0.07237										7	5.61396	0.38917	7.58291	0.34971	2.93642	0.33842
	1.47296	0.02468	0.02202	0.05698	0.03512	0.22763	0.08451										8	6.42694	0.36869	8.52249	0.34447	3.60433	0.31472
	1.4726	0.02518	0.01738	0.06891	0.03735	0.24624	0.08838										9	7.20368	0.33846	9.14733	0.33724	3.98057	0.31893
	1.47224	0.0282	0.02294	0.07932	0.03464	0.26007	0.09178
	1.47188	0.03156	0.01993	0.08216	0.04342	0.28681	0.09656
	1.47152	0.02585	0.02735	0.08519	0.05028	0.29181	0.11146
	1.47115	0.03307	0.03152	0.09967	0.04661	0.31869	0.12489
	1.47079	0.03273	0.03036	0.11888	0.05028	0.34828	0.13206
	1.47043	0.0324	0.03337	0.1328	0.05092	0.37048	0.14411
	1.47007	0.04465	0.03059	0.13602	0.06417	0.39707	0.15818
	1.46971	0.04297	0.03986	0.15315	0.0747	0.41624	0.18025
	1.46935	0.04801	0.03685	0.17444	0.07805	0.44858	0.18862
	1.46899	0.04986	0.03893	0.19243	0.08955	0.46686	0.21216
	1.46863	0.04902	0.04751	0.20303	0.10136	0.49046	0.23607
	1.46827	0.05657	0.04032	0.21761	0.11317	0.52912	0.25759
	1.46791	0.06211	0.05006	0.26105	0.12051	0.56885	0.27377
	1.46755	0.06883	0.05608	0.27913	0.13839	0.59676	0.2735
	1.46719	0.08125	0.05608	0.31746	0.15467	0.63873	0.32509
	1.46683	0.08125	0.05933	0.35466	0.16297	0.6721	0.33989
	1.46647	0.09988	0.06906	0.39404	0.19218	0.69122	0.37622
	1.46611	0.10693	0.07879	0.42092	0.22777	0.71698	0.40169
	1.46576	0.13681	0.10962	0.46143	0.2431	0.76386	0.43379
	1.4654	0.15578	0.1124	0.48462	0.28683	0.76554	0.49595
	1.46504	0.17727	0.14206	0.51936	0.36073	0.78335	0.54341
	1.46468	0.21353	0.17173	0.54539	0.38803	0.82116	0.57403
	1.46432	0.23233	0.20162	0.57567	0.42362	0.79821	0.62672
	1.46397	0.27782	0.22688	0.6337	0.45826	0.8336	0.65201
	1.46361	0.30183	0.26698	0.69229	0.50854	0.87389	0.65965
	1.46325	0.36193	0.29177	0.7416	0.51796	0.92012	0.70039
	1.46289	0.37888	0.34994	0.75078	0.59186	0.90815	0.75078
	1.46254	0.43042	0.39096	0.81022	0.67326	0.93788	0.78738
	1.46218	0.48884	0.43268	0.86569	0.70678	0.96265	0.8215
	1.46182	0.52946	0.47509	0.87828	0.72897	0.96714	0.8272
	1.46147	0.55884	0.54114	0.89342	0.8158	0.97485	0.87282
	1.46111	0.63119	0.56338	0.90667	0.81133	0.96896	0.89084
	1.46075	0.69364	0.65539	0.94652	0.898	0.97308	0.95494
	1.4604	0.73342	0.68158	0.99489	0.91333	1	0.95595
	1.46004	0.80242	0.7898	0.99148	0.92721	0.98719	0.94087
	1.45969	0.80997	0.7993	0.96867	0.96856	0.98691	0.96625
	1.45933	0.88568	0.87903	1	0.96919	0.98673	0.96634
	1.45898	0.93134	0.86327	0.97359	0.96361	0.98042	0.96303
	1.45862	0.94645	0.92028	0.98893	0.95754	0.98266	0.9806
	1.45827	0.97247	0.94994	0.99148	1	0.99621	0.99356
	1.45791	0.97062	0.97567	0.95883	0.98132	0.97275	0.98326
	1.45756	0.98221	0.99003	0.94179	0.94318	0.97626	0.96303
	1.4572	0.99295	0.9949	0.96384	0.96824	0.98607	1
	1.45685	0.95652	1	0.93564	0.97095	0.96971	0.99108
	1.4565	0.99245	0.99907	0.93942	0.95339	0.96181	0.99669
	1.45614	0.9901	0.93951	0.93488	0.94429	0.96976	0.97122
	1.45579	1	0.91564	0.95835	0.88907	0.99163	0.96662
	1.45544	0.95736	0.93951	0.91907	0.90343	0.94059	0.95595
	1.45508	0.97331	0.93696	0.91614	0.89641	0.93302	0.96119
	1.45473	0.95132	0.96477	0.88954	0.90439	0.92479	0.96487
	1.45438	0.95971	0.95087	0.86446	0.87741	0.89983	0.94206
	1.45402	0.9483	0.95041	0.88329	0.87326	0.90997	0.94041
	1.45367	0.93101	0.89548	0.85111	0.83496	0.87833	0.88477
	1.45332	0.89844	0.85817	0.83294	0.83528	0.8709	0.87613
	1.45297	0.907	0.85353	0.82291	0.80686	0.87001	0.87852
	1.45262	0.85278	0.82526	0.80407	0.81389	0.85889	0.8433
	1.45226	0.83834	0.80742	0.8089	0.78228	0.83304	0.85406
	1.45191	0.80393	0.79258	0.76791	0.78372	0.83121	0.85047
	1.45156	0.79016	0.77219	0.78495	0.75579	0.81878	0.82711
	1.45121	0.76414	0.74554	0.77397	0.7494	0.80738	0.81874
	1.45086	0.75659	0.74183	0.75731	0.73599	0.77498	0.8055
	1.45051	0.74769	0.7175	0.75532	0.74366	0.76526	0.79125
	1.45016	0.77505	0.73859	0.75485	0.71844	0.74853	0.77616
	1.44981	0.77035	0.71472	0.73914	0.71205	0.73371	0.75832
	1.44946	0.77472	0.73024	0.73223	0.69178	0.73553	0.76053
	1.44911	0.76784	0.70498	0.75703	0.70152	0.71992	0.75363
	1.44876	0.74299	0.72677	0.71159	0.67662	0.69538	0.7254
	1.44841	0.73997	0.70197	0.69276	0.68603	0.68033	0.72871
	1.44806	0.72419	0.70197	0.68699	0.68156	0.66262	0.70848
	1.44771	0.73275	0.68922	0.68263	0.67694	0.65869	0.71262
	1.44736	0.75038	0.69363	0.67629	0.68587	0.65359	0.71951
	1.44701	0.74903	0.71008	0.6902	0.66464	0.65023	0.69818
	1.44666	0.73191	0.69479	0.68566	0.66034	0.63195	0.70931
	1.44631	0.71949	0.7168	0.70071	0.70263	0.64499	0.68907
	1.44597	0.74568	0.69154	0.69796	0.69306	0.64467	0.70066
	1.44562	0.74618	0.68227	0.7026	0.67582	0.64354	0.68457
	1.44527	0.78731	0.7022	0.69465	0.68587	0.63275	0.68466
	1.44492	0.78093	0.69919	0.69266	0.66911	0.62859	0.69726
	1.44457	0.79889	0.72955	0.71141	0.69226	0.63892	0.68089
	1.44423	0.80208	0.74577	0.69815	0.69066	0.6256	0.67776
	1.44388	0.81165	0.77057	0.68367	0.69146	0.61517	0.68291
	1.44353	0.82676	0.81112	0.68878	0.6905	0.6248	0.68181
	1.44318	0.85429	0.77312	0.6601	0.6905	0.6191	0.67694
	1.44284	0.84506	0.7416	0.67411	0.66241	0.60475	0.68061
	1.44249	0.84254	0.76292	0.68973	0.66464	0.59811	0.66167
	1.44214	0.85748	0.74693	0.68225	0.69066	0.60017	0.66149
	1.4418	0.88216	0.74855	0.66711	0.68268	0.59344	0.65818
	1.44145	0.86906	0.78702	0.65367	0.65188	0.58731	0.67427
	1.44111	0.89726	0.78818	0.67118	0.63671	0.60293	0.66259
	1.44076	0.86352	0.77381	0.69494	0.67933	0.60054	0.6773
	1.44041	0.88501	0.80695	0.66995	0.68571	0.58844	0.68972
	1.44007	0.89273	0.81228	0.67903	0.67103	0.59171	0.69229

## Sheet: Fig.4
	Figure 4a													Figure 4b							Figure 4c					Figure 4d
		s-s+	s-s-	s-s+	s-s-	s-s+	s-s-	s-s+	s-s-	s-s+	s-s-				IX		IXX										Triplet state
		4K		30K		60K		90K		120K
	Energy (eV)	PL intensity (arb. units)												Power (μW)	DCP		DCP				Temperature (K)	DCP				rx (nm) ry (nm)	-3	-2.97	-2.94	-2.91	-2.88	-2.85	-2.82	-2.79	-2.76	-2.73	-2.7	-2.67	-2.64	-2.61	-2.58	-2.55	-2.52	-2.49	-2.46	-2.43	-2.4	-2.37	-2.34
	1.50482	0	1.2	14	4.8	4	6	9	8.4	4	9.6			0.111	-0.14282	0.01144					4	-0.01954	0.06677			-3	8.93623e-05	9.89038e-05	0.00010933	0.000120707	0.000133104	0.000146596	0.000161258	0.000177172	0.000194419	0.000213087	0.000233265	0.000255046	0.000278525	0.0003038	0.000330972	0.000360143	0.000391419	0.000424905	0.000460709	0.00049894	0.000539706	0.000583117	0.000629281
	1.50444	0	4.8	9	0	2	-4.8	5	9.6	5	19.2			0.213	-0.16587	0.02267					7	-0.09575	0.04442			-2.97	9.89038e-05	0.000109441	0.000120953	0.000133511	0.000147192	0.000162077	0.000178249	0.000195796	0.000214809	0.000235382	0.000257614	0.000281604	0.000307457	0.00033528	0.000365182	0.000397275	0.000431672	0.00046849	0.000507844	0.000549852	0.000594632	0.000642302	0.00069298
	1.50407	10	16.8	23	-4.8	8	-4.8	7	18	25	15.6			0.416	-0.18674	0.02812					10	-0.08328	0.06846			-2.94	0.00010933	0.000120953	0.000133647	0.000147492	0.00016257	0.000178972	0.000196786	0.00021611	0.000237042	0.000259686	0.000284147	0.000310537	0.000338967	0.000369555	0.000402419	0.000437679	0.000475461	0.000515887	0.000559086	0.000605183	0.000654306	0.000706583	0.00076214
	1.50369	8	4.8	19	4.8	7	-9.6	10	9.6	20	3.6			0.73	-0.186	0.01534					13	-0.14561	0.04828			-2.91	0.000120707	0.000133511	0.000147492	0.000162735	0.000179334	0.000197382	0.000216981	0.000238235	0.000261251	0.000286141	0.000313022	0.000342014	0.000373238	0.000406821	0.000442893	0.000481583	0.000523027	0.000567358	0.000614713	0.00066523	0.000719046	0.000776298	0.000837121
	1.50331	1	8.4	-1	12	4	-8.4	11	8.4	4	14.4			1.12	-0.22186	0.02227					17	-0.17726	0.03524			-2.88	0.000133104	0.000147192	0.00016257	0.000179334	0.000197581	0.000217418	0.000238953	0.000262299	0.000287574	0.000314899	0.000344402	0.00037621	0.000410459	0.000447283	0.000486824	0.000529222	0.000574623	0.000623171	0.000675015	0.000730302	0.00078918	0.000851796	0.000918295
	1.50293	10	1.2	4	3.6	9	1.2	4	22.8	12	-3.6			2.11	-0.24455	0.01792					20	-0.2285	0.04329			-2.85	0.000146596	0.000162077	0.000178972	0.000197382	0.000217418	0.000239193	0.000262825	0.000288437	0.000316157	0.000346117	0.000378454	0.000413309	0.000450826	0.000491152	0.000534439	0.00058084	0.00063051	0.000683608	0.000740291	0.000800717	0.000865047	0.000933438	0.00101
	1.50255	4	-3.6	12	-6	4	1.2	5	20.4	13	1.2			4.03	-0.27854	0.00887					25	-0.25442	0.03314			-2.82	0.000161258	0.000178249	0.000196786	0.000216981	0.000238953	0.000262825	0.000288725	0.000316787	0.00034715	0.000379958	0.000415357	0.000453501	0.000494545	0.000538649	0.000585975	0.00063669	0.000690961	0.000748957	0.000810848	0.000876805	0.000946998	0.00102	0.0011
	1.50218	3	1.2	9	6	12	16.8	15	15.6	2	33.6			5.03	-0.2758	0.01004					30	-0.34363	0.03164			-2.79	0.000177172	0.000195796	0.00021611	0.000238235	0.000262299	0.000288437	0.000316787	0.000347496	0.000380712	0.000416591	0.000455292	0.000496982	0.000541827	0.00059	0.000641676	0.000697034	0.000756253	0.000819516	0.000887005	0.000958903	0.00104	0.00112	0.0012
	1.5018	6	1.2	10	2.4	14	2.4	10	8.4	11	20.4			6.4	-0.28038	0.00945	-0.52629	0.08035			40	-0.38822	0.05217			-2.76	0.000194419	0.000214809	0.000237042	0.000261251	0.000287574	0.000316157	0.00034715	0.000380712	0.000417003	0.000456191	0.00049845	0.000543956	0.000592891	0.00064544	0.000701793	0.00076214	0.000826675	0.000895592	0.000969088	0.00105	0.00113	0.00122	0.00131
	1.50142	9	-6	2	13.2	1	2.4	7	26.4	10	6			6.96	-0.27627	0.00915	-0.52092	0.05973			50	-0.46093	0.03531			-2.73	0.000213087	0.000235382	0.000259686	0.000286141	0.000314899	0.000346117	0.000379958	0.000416591	0.000456191	0.00049894	0.000545023	0.000594632	0.000647961	0.000705211	0.000766584	0.000832284	0.00090252	0.000977499	0.00106	0.00114	0.00123	0.00133	0.00143
	1.50104	4	24	10	7.2	14	10.8	7	-1.2	5	4.8			7.81	-0.27235	0.00863	-0.50536	0.04555			60	-0.45392	0.03072			-2.7	0.000233265	0.000257614	0.000284147	0.000313022	0.000344402	0.000378454	0.000415357	0.000455292	0.00049845	0.000545023	0.000595213	0.000649226	0.00070727	0.00076956	0.000836313	0.000907749	0.00098409	0.00107	0.00115	0.00124	0.00134	0.00145	0.00156
	1.50067	8	3.6	18	0	11	6	18	13.2	17	8.4			10.83	-0.27054	0.00859	-0.49381	0.02296			70	-0.44742	0.06384			-2.67	0.000255046	0.000281604	0.000310537	0.000342014	0.00037621	0.000413309	0.000453501	0.000496982	0.000543956	0.000594632	0.000649226	0.000707957	0.000771052	0.00083874	0.000911252	0.000988823	0.00107	0.00116	0.00125	0.00135	0.00146	0.00157	0.00169
	1.50029	11	1.2	3	6	13	0	24	8.4	11	15.6			15.07	-0.26333	0.00889	-0.48704	0.0147			80	-0.49573	0.03977			-2.64	0.000278525	0.000307457	0.000338967	0.000373238	0.000410459	0.000450826	0.000494545	0.000541827	0.000592891	0.000647961	0.00070727	0.000771052	0.00083955	0.000913008	0.000991674	0.00108	0.00117	0.00126	0.00136	0.00147	0.00159	0.00171	0.00184
	1.49991	10	6	19	15.6	8	1.2	15	7.2	21	12			19.22	-0.26448	0.01016	-0.48554	0.01323			90	-0.54139	0.04			-2.61	0.0003038	0.00033528	0.000369555	0.000406821	0.000447283	0.000491152	0.000538649	0.00059	0.00064544	0.000705211	0.00076956	0.00083874	0.000913008	0.000992626	0.00108	0.00117	0.00127	0.00137	0.00148	0.0016	0.00172	0.00185	0.00199
	1.49954	11	9.6	10	8.4	1	12	4	12	17	8.4			30.69	-0.25016	0.00886	-0.47352	0.00839			100	-0.5431	0.04153			-2.58	0.000330972	0.000365182	0.000402419	0.000442893	0.000486824	0.000534439	0.000585975	0.000641676	0.000701793	0.000766584	0.000836313	0.000911252	0.000991674	0.00108	0.00117	0.00127	0.00137	0.00149	0.00161	0.00173	0.00187	0.00201	0.00216
	1.49916	4	15.6	11	8.4	1	15.6	14	10.8	7	1.2			50.36	-0.24484	0.01088	-0.42808	0.01126			110	-0.52979	0.03909			-2.55	0.000360143	0.000397275	0.000437679	0.000481583	0.000529222	0.00058084	0.00063669	0.000697034	0.00076214	0.000832284	0.000907749	0.000988823	0.00108	0.00117	0.00127	0.00138	0.00149	0.00161	0.00174	0.00188	0.00202	0.00217	0.00234
	1.49879	10	14.4	17	4.8	0	-4.8	14	0	16	34.8			70.78	-0.21507	0.01146	-0.40833	0.00864			120	-0.53254	0.03501			-2.52	0.000391419	0.000431672	0.000475461	0.000523027	0.000574623	0.00063051	0.000690961	0.000756253	0.000826675	0.00090252	0.00098409	0.00107	0.00117	0.00127	0.00137	0.00149	0.00161	0.00174	0.00188	0.00203	0.00218	0.00235	0.00252
	1.49841	6	1.2	4	15.6	6	2.4	14	6	24	4.8															-2.49	0.000424905	0.00046849	0.000515887	0.000567358	0.000623171	0.000683608	0.000748957	0.000819516	0.000895592	0.000977499	0.00107	0.00116	0.00126	0.00137	0.00149	0.00161	0.00174	0.00188	0.00203	0.00219	0.00236	0.00254	0.00272
	1.49804	6	9.6	9	3.6	8	-2.4	13	12	4	13.2															-2.46	0.000460709	0.000507844	0.000559086	0.000614713	0.000675015	0.000740291	0.000810848	0.000887005	0.000969088	0.00106	0.00115	0.00125	0.00136	0.00148	0.00161	0.00174	0.00188	0.00203	0.00219	0.00236	0.00254	0.00273	0.00293
	1.49766	6	-4.8	7	9.6	1	7.2	13	9.6	21	9.6															-2.43	0.00049894	0.000549852	0.000605183	0.00066523	0.000730302	0.000800717	0.000876805	0.000958903	0.00105	0.00114	0.00124	0.00135	0.00147	0.0016	0.00173	0.00188	0.00203	0.00219	0.00236	0.00254	0.00274	0.00294	0.00316
	1.49729	-3	0	13	12	11	3.6	11	8.4	16	20.4															-2.4	0.000539706	0.000594632	0.000654306	0.000719046	0.00078918	0.000865047	0.000946998	0.00104	0.00113	0.00123	0.00134	0.00146	0.00159	0.00172	0.00187	0.00202	0.00218	0.00236	0.00254	0.00274	0.00294	0.00316	0.00339
	1.49691	7	3.6	6	10.8	6	9.6	10	12	5	8.4															-2.37	0.000583117	0.000642302	0.000706583	0.000776298	0.000851796	0.000933438	0.00102	0.00112	0.00122	0.00133	0.00145	0.00157	0.00171	0.00185	0.00201	0.00217	0.00235	0.00254	0.00273	0.00294	0.00316	0.0034	0.00364
	1.49654	14	2.4	10	7.2	3	12	12	21.6	14	9.6															-2.34	0.000629281	0.00069298	0.00076214	0.000837121	0.000918295	0.00101	0.0011	0.0012	0.00131	0.00143	0.00156	0.00169	0.00184	0.00199	0.00216	0.00234	0.00252	0.00272	0.00293	0.00316	0.00339	0.00364	0.00391
	1.49616	11	3.6	11	12	12	13.2	13	7.2	6	15.6															-2.31	0.000678308	0.000746781	0.000821102	0.000901651	0.000988823	0.00108	0.00118	0.00129	0.00141	0.00154	0.00167	0.00182	0.00198	0.00214	0.00232	0.00251	0.00271	0.00292	0.00315	0.00339	0.00364	0.0039	0.00419
	1.49579	9	12	-1	7.2	4	10.8	15	12	13	9.6															-2.28	0.000730302	0.000803821	0.000883592	0.00097002	0.00106	0.00116	0.00127	0.00139	0.00152	0.00165	0.0018	0.00195	0.00212	0.0023	0.00249	0.00269	0.0029	0.00313	0.00337	0.00362	0.00389	0.00418	0.00448
	1.49541	15	-2.4	1	8.4	8	2.4	11	12	15	15.6															-2.25	0.00078537	0.000864213	0.000949732	0.00104	0.00114	0.00125	0.00137	0.00149	0.00163	0.00177	0.00193	0.00209	0.00227	0.00246	0.00266	0.00288	0.00311	0.00335	0.00361	0.00388	0.00416	0.00446	0.00478
	1.49504	7	26.4	12	4.8	7	7.2	20	6	17	19.2															-2.22	0.000843613	0.000928066	0.00102	0.00112	0.00123	0.00134	0.00147	0.0016	0.00174	0.0019	0.00207	0.00224	0.00243	0.00263	0.00285	0.00308	0.00332	0.00358	0.00385	0.00414	0.00444	0.00477	0.0051
	1.49467	13	19.2	11	8.4	9	10.8	16	14.4	13	14.4															-2.19	0.000905131	0.000995487	0.00109	0.0012	0.00131	0.00144	0.00157	0.00171	0.00187	0.00203	0.00221	0.0024	0.0026	0.00282	0.00305	0.00329	0.00355	0.00382	0.00411	0.00442	0.00474	0.00508	0.00544
	1.49429	-2	21.6	7	4.8	6	1.2	8	10.8	19	4.8															-2.16	0.00097002	0.00107	0.00117	0.00128	0.00141	0.00154	0.00168	0.00183	0.002	0.00217	0.00236	0.00256	0.00278	0.00301	0.00325	0.00351	0.00378	0.00407	0.00438	0.00471	0.00505	0.00541	0.00579
	1.49392	2	15.6	15	9.6	10	15.6	7	4.8	24	15.6															-2.13	0.00104	0.00114	0.00125	0.00137	0.0015	0.00164	0.0018	0.00196	0.00213	0.00232	0.00252	0.00274	0.00296	0.00321	0.00347	0.00374	0.00403	0.00434	0.00467	0.00501	0.00537	0.00575	0.00615
	1.49355	0	9.6	2	-2.4	11	3.6	17	4.8	5	20.4															-2.1	0.00111	0.00122	0.00134	0.00147	0.00161	0.00176	0.00192	0.00209	0.00228	0.00248	0.00269	0.00292	0.00316	0.00342	0.00369	0.00398	0.00429	0.00462	0.00496	0.00533	0.00571	0.00611	0.00654
	1.49317	9	8.4	10	6	21	0	17	4.8	13	4.8															-2.07	0.00119	0.0013	0.00143	0.00157	0.00171	0.00187	0.00204	0.00223	0.00243	0.00264	0.00286	0.0031	0.00336	0.00363	0.00393	0.00423	0.00456	0.00491	0.00527	0.00565	0.00606	0.00649	0.00693
	1.4928	5	-1.2	-3	18	6	9.6	6	1.2	45	22.8															-2.04	0.00127	0.00139	0.00152	0.00167	0.00183	0.002	0.00218	0.00237	0.00258	0.00281	0.00305	0.0033	0.00357	0.00386	0.00417	0.0045	0.00484	0.00521	0.00559	0.006	0.00642	0.00687	0.00734
	1.49243	10	6	13	1.2	11	16.8	12	12	20	22.8															-2.01	0.00135	0.00148	0.00162	0.00178	0.00194	0.00212	0.00232	0.00252	0.00275	0.00298	0.00324	0.00351	0.00379	0.0041	0.00443	0.00477	0.00513	0.00552	0.00593	0.00635	0.0068	0.00728	0.00777
	1.49206	17	12	15	9.6	7	-3.6	15	12	28	16.8															-1.98	0.00143	0.00158	0.00173	0.00189	0.00207	0.00226	0.00246	0.00268	0.00292	0.00317	0.00343	0.00372	0.00402	0.00435	0.00469	0.00505	0.00544	0.00584	0.00627	0.00672	0.0072	0.00769	0.00821
	1.49168	0	4.8	16	21.6	17	6	8	20.4	19	16.8															-1.95	0.00153	0.00167	0.00184	0.00201	0.0022	0.0024	0.00261	0.00284	0.00309	0.00336	0.00364	0.00394	0.00426	0.0046	0.00497	0.00535	0.00575	0.00618	0.00663	0.0071	0.0076	0.00812	0.00867
	1.49131	5	7.2	15	9.6	10	7.2	16	18	31	25.2															-1.92	0.00162	0.00178	0.00195	0.00213	0.00233	0.00254	0.00277	0.00302	0.00328	0.00356	0.00386	0.00417	0.00451	0.00487	0.00525	0.00565	0.00608	0.00653	0.007	0.0075	0.00802	0.00857	0.00914
	1.49094	3	4.8	4	22.8	8	-9.6	19	20.4	29	16.8															-1.89	0.00172	0.00189	0.00207	0.00226	0.00247	0.00269	0.00293	0.00319	0.00347	0.00376	0.00408	0.00441	0.00477	0.00515	0.00555	0.00597	0.00642	0.00689	0.00739	0.00791	0.00846	0.00903	0.00963
	1.49057	6	-2.4	0	9.6	11	-1.2	22	6	20	13.2															-1.86	0.00182	0.002	0.00219	0.00239	0.00261	0.00285	0.0031	0.00338	0.00367	0.00398	0.00431	0.00466	0.00504	0.00543	0.00585	0.0063	0.00677	0.00726	0.00778	0.00833	0.0089	0.0095	0.01013
	1.4902	5	8.4	1	-3.6	3	12	22	19.2	27	22.8															-1.83	0.00193	0.00211	0.00231	0.00253	0.00276	0.00301	0.00328	0.00357	0.00387	0.0042	0.00455	0.00492	0.00531	0.00573	0.00617	0.00664	0.00713	0.00765	0.00819	0.00876	0.00936	0.00999	0.01064
	1.48983	6	-3.6	17	9.6	5	18	17	18	37	15.6															-1.8	0.00204	0.00223	0.00245	0.00267	0.00292	0.00318	0.00346	0.00376	0.00409	0.00443	0.00479	0.00518	0.0056	0.00603	0.0065	0.00698	0.0075	0.00804	0.00861	0.00921	0.00983	0.01049	0.01117
	1.48946	11	19.2	8	0	9	18	17	19.2	39	16.8															-1.77	0.00215	0.00236	0.00258	0.00282	0.00308	0.00335	0.00365	0.00397	0.00431	0.00467	0.00505	0.00546	0.00589	0.00635	0.00683	0.00734	0.00788	0.00845	0.00904	0.00967	0.01032	0.011	0.01171
	1.48908	2	26.4	8	12	18	6	28	20.4	42	25.2															-1.74	0.00227	0.00249	0.00272	0.00297	0.00324	0.00353	0.00385	0.00418	0.00453	0.00491	0.00531	0.00574	0.00619	0.00667	0.00718	0.00771	0.00827	0.00886	0.00949	0.01014	0.01082	0.01152	0.01226
	1.48871	14	15.6	17	18	8	7.2	26	12	26	22.8															-1.71	0.00239	0.00262	0.00287	0.00313	0.00342	0.00372	0.00405	0.00439	0.00477	0.00516	0.00558	0.00603	0.0065	0.007	0.00753	0.00809	0.00868	0.00929	0.00994	0.01062	0.01132	0.01206	0.01283
	1.48834	10	8.4	4	-2.4	12	8.4	27	30	29	28.8															-1.68	0.00252	0.00276	0.00302	0.00329	0.00359	0.00391	0.00425	0.00462	0.00501	0.00542	0.00586	0.00633	0.00682	0.00734	0.00789	0.00848	0.00909	0.00973	0.0104	0.01111	0.01184	0.01261	0.01341
	1.48797	10	-2.4	13	15.6	12	4.8	20	13.2	30	24															-1.65	0.00265	0.0029	0.00317	0.00346	0.00377	0.00411	0.00446	0.00485	0.00525	0.00568	0.00614	0.00663	0.00715	0.00769	0.00827	0.00887	0.00951	0.01018	0.01088	0.01161	0.01237	0.01317	0.01399
	1.4876	24	14.4	12	3.6	13	7.2	31	8.4	56	16.8															-1.62	0.00279	0.00305	0.00333	0.00363	0.00396	0.00431	0.00468	0.00508	0.0055	0.00596	0.00644	0.00694	0.00748	0.00805	0.00865	0.00928	0.00994	0.01063	0.01136	0.01212	0.01291	0.01373	0.01459
	1.48723	17	4.8	19	3.6	12	7.2	31	27.6	37	19.2															-1.59	0.00292	0.0032	0.00349	0.00381	0.00415	0.00452	0.00491	0.00532	0.00576	0.00623	0.00673	0.00726	0.00782	0.00841	0.00904	0.00969	0.01038	0.0111	0.01185	0.01264	0.01346	0.01431	0.0152
	1.48686	14	25.2	20	4.8	17	14.4	30	24	35	20.4															-1.56	0.00306	0.00335	0.00366	0.00399	0.00435	0.00473	0.00513	0.00557	0.00603	0.00652	0.00704	0.00759	0.00817	0.00878	0.00943	0.01011	0.01082	0.01157	0.01235	0.01317	0.01402	0.0149	0.01581
	1.4865	27	15.6	17	18	25	10.8	41	4.8	53	43.2															-1.53	0.00321	0.00351	0.00383	0.00418	0.00455	0.00494	0.00537	0.00582	0.0063	0.00681	0.00735	0.00792	0.00853	0.00916	0.00983	0.01054	0.01128	0.01205	0.01286	0.0137	0.01458	0.01549	0.01643
	1.48613	14	2.4	18	13.2	27	14.4	37	21.6	49	25.2															-1.5	0.00336	0.00367	0.00401	0.00437	0.00475	0.00517	0.00561	0.00608	0.00657	0.0071	0.00767	0.00826	0.00889	0.00955	0.01024	0.01097	0.01174	0.01254	0.01337	0.01425	0.01515	0.01609	0.01706
	1.48576	10	13.2	21	9.6	16	10.8	34	7.2	45	28.8															-1.47	0.00351	0.00384	0.00419	0.00456	0.00496	0.00539	0.00585	0.00634	0.00686	0.00741	0.00799	0.0086	0.00925	0.00994	0.01066	0.01141	0.01221	0.01303	0.0139	0.01479	0.01573	0.0167	0.0177
	1.48539	9	25.2	14	15.6	30	1.2	44	28.8	56	34.8															-1.44	0.00366	0.004	0.00437	0.00476	0.00517	0.00562	0.0061	0.0066	0.00714	0.00771	0.00832	0.00895	0.00963	0.01034	0.01108	0.01186	0.01268	0.01353	0.01442	0.01535	0.01631	0.01731	0.01834
	1.48502	9	-8.4	21	4.8	31	4.8	38	21.6	53	15.6															-1.41	0.00382	0.00417	0.00455	0.00496	0.00539	0.00585	0.00635	0.00687	0.00743	0.00802	0.00865	0.00931	0.01	0.01074	0.01151	0.01231	0.01316	0.01404	0.01495	0.01591	0.0169	0.01792	0.01898
	1.48465	19	14.4	13	13.2	29	16.8	31	20.4	66	19.2															-1.38	0.00398	0.00435	0.00474	0.00516	0.00561	0.00609	0.0066	0.00715	0.00772	0.00834	0.00898	0.00967	0.01039	0.01114	0.01194	0.01277	0.01364	0.01455	0.01549	0.01647	0.01749	0.01854	0.01963
	1.48428	8	16.8	26	18	27	7.2	49	15.6	84	21.6															-1.35	0.00414	0.00452	0.00493	0.00537	0.00583	0.00633	0.00686	0.00742	0.00802	0.00865	0.00932	0.01003	0.01077	0.01155	0.01237	0.01323	0.01412	0.01506	0.01603	0.01704	0.01808	0.01916	0.02028
	1.48392	20	4.8	14	3.6	34	3.6	65	27.6	73	39.6															-1.32	0.00431	0.0047	0.00513	0.00558	0.00606	0.00657	0.00712	0.0077	0.00832	0.00898	0.00967	0.01039	0.01116	0.01197	0.01281	0.01369	0.01461	0.01557	0.01657	0.01761	0.01868	0.01979	0.02093
	1.48355	8	14.4	23	20.4	37	1.2	46	20.4	85	22.8															-1.29	0.00448	0.00488	0.00532	0.00579	0.00629	0.00682	0.00739	0.00799	0.00863	0.0093	0.01001	0.01076	0.01155	0.01238	0.01325	0.01416	0.0151	0.01609	0.01712	0.01818	0.01928	0.02041	0.02158
	1.48318	14	14.4	16	20.4	27	1.2	77	7.2	91	49.2															-1.26	0.00465	0.00507	0.00552	0.006	0.00652	0.00707	0.00765	0.00827	0.00893	0.00963	0.01036	0.01113	0.01195	0.0128	0.01369	0.01462	0.0156	0.01661	0.01766	0.01875	0.01987	0.02103	0.02223
	1.48281	18	21.6	31	2.4	34	18	73	24	93	31.2															-1.23	0.00482	0.00525	0.00572	0.00622	0.00675	0.00732	0.00792	0.00856	0.00924	0.00996	0.01071	0.01151	0.01234	0.01322	0.01414	0.01509	0.01609	0.01713	0.0182	0.01932	0.02047	0.02166	0.02287
	1.48245	20	19.2	13	8.4	49	21.6	95	20.4	88	37.2															-1.2	0.00499	0.00544	0.00592	0.00644	0.00698	0.00757	0.00819	0.00885	0.00955	0.01029	0.01106	0.01188	0.01274	0.01364	0.01458	0.01556	0.01658	0.01765	0.01875	0.01989	0.02106	0.02227	0.02352
	1.48208	7	15.6	29	16.8	55	20.4	84	31.2	102	28.8															-1.17	0.00516	0.00563	0.00612	0.00665	0.00722	0.00782	0.00846	0.00914	0.00986	0.01062	0.01141	0.01225	0.01314	0.01406	0.01502	0.01603	0.01708	0.01816	0.01929	0.02045	0.02166	0.02289	0.02416
	1.48171	15	21.6	29	30	64	7.2	88	14.4	117	34.8															-1.14	0.00534	0.00581	0.00633	0.00687	0.00746	0.00808	0.00873	0.00943	0.01017	0.01095	0.01177	0.01263	0.01353	0.01448	0.01547	0.0165	0.01757	0.01868	0.01983	0.02102	0.02224	0.0235	0.02479
	1.48134	18	14.4	33	25.2	67	3.6	112	24	118	42															-1.11	0.00551	0.006	0.00653	0.00709	0.00769	0.00833	0.00901	0.00972	0.01048	0.01128	0.01212	0.013	0.01393	0.0149	0.01591	0.01696	0.01806	0.01919	0.02037	0.02158	0.02283	0.02411	0.02542
	1.48098	10	8.4	45	14.4	81	26.4	94	28.8	133	31.2															-1.08	0.00568	0.00619	0.00673	0.00731	0.00793	0.00858	0.00928	0.01001	0.01079	0.01161	0.01247	0.01337	0.01432	0.01531	0.01635	0.01742	0.01854	0.0197	0.0209	0.02213	0.02341	0.02471	0.02604
	1.48061	15	10.8	29	19.2	88	21.6	140	27.6	156	33.6															-1.05	0.00586	0.00638	0.00694	0.00753	0.00816	0.00884	0.00955	0.0103	0.0111	0.01194	0.01282	0.01375	0.01471	0.01573	0.01678	0.01788	0.01902	0.02021	0.02143	0.02268	0.02398	0.0253	0.02666
	1.48025	27	24	41	13.2	97	25.2	129	18	118	48															-1.02	0.00603	0.00657	0.00714	0.00775	0.0084	0.00909	0.00982	0.01059	0.01141	0.01226	0.01317	0.01411	0.0151	0.01614	0.01722	0.01834	0.0195	0.02071	0.02195	0.02323	0.02454	0.02589	0.02726
	1.47988	34	6	40	21.6	112	15.6	161	40.8	162	19.2															-0.99	0.00621	0.00676	0.00734	0.00797	0.00863	0.00934	0.01009	0.01088	0.01171	0.01259	0.01351	0.01448	0.01549	0.01655	0.01765	0.01879	0.01997	0.0212	0.02246	0.02376	0.0251	0.02646	0.02786
	1.47951	23	16.8	50	28.8	130	34.8	150	60	167	38.4															-0.96	0.00638	0.00694	0.00754	0.00818	0.00886	0.00959	0.01035	0.01116	0.01201	0.01291	0.01385	0.01484	0.01587	0.01695	0.01807	0.01923	0.02044	0.02169	0.02297	0.02429	0.02565	0.02703	0.02844
	1.47915	31	19.2	54	24	146	33.6	156	38.4	191	44.4															-0.93	0.00655	0.00713	0.00774	0.0084	0.0091	0.00983	0.01062	0.01144	0.01231	0.01323	0.01419	0.0152	0.01625	0.01735	0.01849	0.01967	0.0209	0.02217	0.02347	0.02481	0.02618	0.02759	0.02902
	1.47878	18	21.6	55	19.2	123	42	191	54	189	51.6															-0.9	0.00672	0.00731	0.00794	0.00861	0.00932	0.01008	0.01088	0.01172	0.01261	0.01354	0.01452	0.01555	0.01662	0.01774	0.0189	0.0201	0.02135	0.02264	0.02396	0.02532	0.02671	0.02813	0.02958
	1.47842	25	31.2	65	27.6	149	52.8	172	51.6	212	60															-0.87	0.00689	0.00749	0.00814	0.00882	0.00955	0.01032	0.01113	0.01199	0.0129	0.01385	0.01485	0.0159	0.01699	0.01812	0.0193	0.02053	0.02179	0.0231	0.02444	0.02582	0.02723	0.02866	0.03013
	1.47805	32	40.8	70	20.4	191	52.8	246	46.8	243	64.8															-0.84	0.00706	0.00767	0.00833	0.00903	0.00977	0.01056	0.01139	0.01226	0.01319	0.01416	0.01517	0.01624	0.01735	0.0185	0.0197	0.02094	0.02223	0.02355	0.02491	0.02631	0.02773	0.02918	0.03066
	1.47769	27	25.2	84	31.2	182	49.2	228	22.8	224	64.8															-0.81	0.00722	0.00785	0.00852	0.00923	0.00999	0.01079	0.01164	0.01253	0.01347	0.01446	0.01549	0.01657	0.0177	0.01887	0.02009	0.02135	0.02265	0.02399	0.02537	0.02678	0.02822	0.02969	0.03118
	1.47732	30	26.4	80	18	229	69.6	238	66	262	80.4															-0.78	0.00738	0.00802	0.0087	0.00943	0.0102	0.01102	0.01188	0.01279	0.01375	0.01475	0.0158	0.0169	0.01804	0.01923	0.02047	0.02175	0.02307	0.02442	0.02582	0.02725	0.0287	0.03018	0.03169
	1.47696	24	33.6	68	34.8	256	74.4	302	72	281	74.4															-0.75	0.00754	0.00819	0.00889	0.00963	0.01041	0.01124	0.01212	0.01304	0.01402	0.01504	0.0161	0.01722	0.01838	0.01959	0.02084	0.02213	0.02347	0.02484	0.02625	0.0277	0.02917	0.03066	0.03218
	1.47659	47	28.8	102	21.6	268	70.8	366	63.6	272	87.6															-0.72	0.00769	0.00836	0.00907	0.00982	0.01062	0.01146	0.01235	0.01329	0.01428	0.01531	0.0164	0.01753	0.01871	0.01993	0.0212	0.02251	0.02386	0.02525	0.02668	0.02813	0.02962	0.03112	0.03265
	1.47623	42	31.2	98	38.4	316	86.4	316	118.8	309	79.2															-0.69	0.00784	0.00852	0.00924	0.01	0.01082	0.01167	0.01258	0.01353	0.01453	0.01559	0.01668	0.01783	0.01902	0.02026	0.02155	0.02287	0.02424	0.02565	0.02708	0.02855	0.03005	0.03157	0.03311
	1.47587	34	34.8	104	32.4	371	76.8	393	80.4	343	76.8															-0.66	0.00799	0.00868	0.00941	0.01019	0.01101	0.01188	0.0128	0.01377	0.01478	0.01585	0.01696	0.01812	0.01933	0.02059	0.02189	0.02323	0.02461	0.02603	0.02748	0.02896	0.03047	0.032	0.03355
	1.4755	45	37.2	142	39.6	386	117.6	413	121.2	328	103.2															-0.63	0.00813	0.00883	0.00957	0.01036	0.0112	0.01208	0.01301	0.01399	0.01502	0.0161	0.01723	0.01841	0.01963	0.0209	0.02221	0.02357	0.02496	0.02639	0.02786	0.02935	0.03087	0.03241	0.03397
	1.47514	38	38.4	142	43.2	334	84	420	123.6	369	92.4															-0.6	0.00827	0.00898	0.00973	0.01053	0.01138	0.01227	0.01322	0.01421	0.01526	0.01635	0.01749	0.01868	0.01992	0.0212	0.02253	0.02389	0.0253	0.02675	0.02822	0.02973	0.03126	0.03281	0.03438
	1.47478	50	39.6	166	55.2	397	99.6	521	103.2	428	136.8															-0.57	0.0084	0.00912	0.00988	0.01069	0.01155	0.01246	0.01342	0.01442	0.01548	0.01658	0.01774	0.01894	0.02019	0.02149	0.02283	0.02421	0.02563	0.02708	0.02857	0.03009	0.03163	0.03319	0.03476
	1.47441	50	52.8	171	51.6	523	142.8	557	111.6	420	115.2															-0.54	0.00853	0.00925	0.01003	0.01085	0.01172	0.01264	0.01361	0.01462	0.01569	0.01681	0.01798	0.01919	0.02045	0.02176	0.02311	0.02451	0.02594	0.02741	0.02891	0.03043	0.03198	0.03355	0.03513
	1.47405	53	45.6	192	74.4	548	157.2	511	109.2	509	142.8															-0.51	0.00865	0.00938	0.01017	0.011	0.01188	0.01281	0.01379	0.01482	0.0159	0.01703	0.0182	0.01943	0.02071	0.02203	0.02339	0.02479	0.02624	0.02771	0.02922	0.03076	0.03232	0.03389	0.03548
	1.47369	90	55.2	203	69.6	592	157.2	563	157.2	495	127.2															-0.48	0.00876	0.00951	0.0103	0.01114	0.01203	0.01297	0.01396	0.015	0.01609	0.01723	0.01842	0.01966	0.02094	0.02227	0.02365	0.02506	0.02652	0.028	0.02952	0.03107	0.03263	0.03421	0.03581
	1.47333	93	48	266	88.8	608	206.4	652	178.8	543	176.4															-0.45	0.00887	0.00963	0.01043	0.01128	0.01218	0.01313	0.01412	0.01517	0.01627	0.01742	0.01862	0.01987	0.02117	0.02251	0.02389	0.02532	0.02678	0.02828	0.0298	0.03136	0.03293	0.03452	0.03611
	1.47296	77	75.6	274	80.4	736	183.6	708	198	582	170.4															-0.42	0.00898	0.00974	0.01055	0.01141	0.01231	0.01327	0.01428	0.01534	0.01645	0.01761	0.01882	0.02008	0.02138	0.02273	0.02413	0.02556	0.02703	0.02854	0.03007	0.03163	0.03321	0.0348	0.0364
	1.4726	104	81.6	334	104.4	782	192	807	210	613	212.4															-0.39	0.00907	0.00984	0.01066	0.01152	0.01244	0.01341	0.01442	0.01549	0.01661	0.01778	0.019	0.02026	0.02158	0.02294	0.02434	0.02578	0.02726	0.02878	0.03032	0.03188	0.03347	0.03507	0.03667
	1.47224	121	82.8	404	122.4	867	262.8	873	196.8	698	182.4															-0.36	0.00916	0.00994	0.01076	0.01164	0.01256	0.01353	0.01456	0.01563	0.01676	0.01794	0.01916	0.02044	0.02176	0.02313	0.02454	0.02599	0.02748	0.029	0.03055	0.03212	0.03371	0.03531	0.03692
	1.47188	118	110.4	431	135.6	961	307.2	851	211.2	707	204															-0.33	0.00925	0.01003	0.01086	0.01174	0.01267	0.01365	0.01468	0.01576	0.0169	0.01808	0.01932	0.0206	0.02193	0.02331	0.02473	0.02618	0.02768	0.0292	0.03076	0.03233	0.03393	0.03554	0.03715
	1.47152	134	85.2	500	142.8	984	308.4	1060	265.2	749	210															-0.3	0.00932	0.01011	0.01095	0.01183	0.01277	0.01376	0.01479	0.01588	0.01703	0.01822	0.01946	0.02075	0.02209	0.02347	0.02489	0.02636	0.02786	0.02939	0.03095	0.03253	0.03413	0.03574	0.03736
	1.47115	139	98.4	489	160.8	1067	312	996	252	827	222															-0.27	0.00939	0.01019	0.01103	0.01192	0.01286	0.01385	0.0149	0.01599	0.01714	0.01834	0.01959	0.02088	0.02223	0.02362	0.02505	0.02652	0.02802	0.02956	0.03112	0.03271	0.03431	0.03593	0.03755
	1.47079	169	100.8	551	186	1276	358.8	1221	304.8	847	242.4															-0.24	0.00945	0.01025	0.0111	0.01199	0.01294	0.01394	0.01499	0.01609	0.01724	0.01845	0.0197	0.021	0.02235	0.02375	0.02518	0.02666	0.02817	0.02971	0.03128	0.03287	0.03448	0.03609	0.03772
	1.47043	205	140.4	665	214.8	1316	432	1243	302.4	924	244.8															-0.21	0.00951	0.01031	0.01116	0.01206	0.01301	0.01402	0.01507	0.01618	0.01733	0.01854	0.0198	0.02111	0.02246	0.02386	0.0253	0.02678	0.0283	0.02984	0.03141	0.03301	0.03462	0.03624	0.03786
	1.47007	197	163.2	793	230.4	1438	481.2	1296	360	1034	270															-0.18	0.00956	0.01036	0.01121	0.01212	0.01307	0.01408	0.01514	0.01625	0.01741	0.01862	0.01989	0.0212	0.02256	0.02396	0.02541	0.02689	0.02841	0.02996	0.03153	0.03313	0.03474	0.03636	0.03799
	1.46971	254	156	764	326.4	1599	500.4	1427	406.8	1012	308.4															-0.15	0.0096	0.0104	0.01126	0.01217	0.01313	0.01414	0.0152	0.01631	0.01748	0.01869	0.01996	0.02127	0.02264	0.02404	0.02549	0.02698	0.0285	0.03005	0.03163	0.03323	0.03484	0.03647	0.03809
	1.46935	239	198	928	303.6	1700	548.4	1402	415.2	1193	368.4															-0.12	0.00963	0.01044	0.0113	0.01221	0.01317	0.01418	0.01524	0.01636	0.01753	0.01875	0.02002	0.02134	0.0227	0.02411	0.02556	0.02705	0.02857	0.03013	0.03171	0.03331	0.03492	0.03655	0.03818
	1.46899	297	204	1095	301.2	1665	580.8	1698	424.8	1325	372															-0.09	0.00965	0.01046	0.01132	0.01223	0.0132	0.01421	0.01528	0.0164	0.01757	0.01879	0.02006	0.02138	0.02275	0.02416	0.02561	0.0271	0.02863	0.03018	0.03177	0.03337	0.03499	0.03661	0.03824
	1.46863	317	265.2	1173	381.6	1912	688.8	1686	439.2	1361	381.6															-0.06	0.00967	0.01048	0.01134	0.01225	0.01322	0.01423	0.0153	0.01642	0.01759	0.01882	0.02009	0.02141	0.02278	0.02419	0.02565	0.02714	0.02866	0.03022	0.0318	0.03341	0.03503	0.03665	0.03828
	1.46827	402	294	1293	487.2	2065	624	1893	518.4	1247	409.2															-0.03	0.00967	0.01049	0.01135	0.01226	0.01323	0.01425	0.01531	0.01643	0.01761	0.01883	0.0201	0.02143	0.0228	0.02421	0.02566	0.02716	0.02868	0.03024	0.03182	0.03343	0.03505	0.03667	0.0383
	1.46791	463	309.6	1421	477.6	2199	745.2	1736	523.2	1348	445.2															0	0.00967	0.01049	0.01135	0.01226	0.01323	0.01425	0.01531	0.01643	0.01761	0.01883	0.0201	0.02143	0.0228	0.02421	0.02566	0.02716	0.02868	0.03024	0.03182	0.03343	0.03505	0.03667	0.0383
	1.46755	492	386.4	1523	528	2373	714	1922	579.6	1486	477.6															0.03	0.00967	0.01048	0.01134	0.01225	0.01322	0.01423	0.0153	0.01642	0.01759	0.01882	0.02009	0.02141	0.02278	0.02419	0.02565	0.02714	0.02866	0.03022	0.0318	0.03341	0.03503	0.03665	0.03828
	1.46719	610	465.6	1676	645.6	2504	822	2008	632.4	1569	523.2															0.06	0.00965	0.01046	0.01132	0.01223	0.0132	0.01421	0.01528	0.0164	0.01757	0.01879	0.02006	0.02138	0.02275	0.02416	0.02561	0.0271	0.02863	0.03018	0.03177	0.03337	0.03499	0.03661	0.03824
	1.46683	665	556.8	1869	728.4	2501	912	2050	652.8	1626	507.6															0.09	0.00963	0.01044	0.0113	0.01221	0.01317	0.01418	0.01524	0.01636	0.01753	0.01875	0.02002	0.02134	0.0227	0.02411	0.02556	0.02705	0.02857	0.03013	0.03171	0.03331	0.03492	0.03655	0.03818
	1.46647	810	592.8	1943	786	2645	972	2079	681.6	1697	538.8															0.12	0.0096	0.0104	0.01126	0.01217	0.01313	0.01414	0.0152	0.01631	0.01748	0.01869	0.01996	0.02127	0.02264	0.02404	0.02549	0.02698	0.0285	0.03005	0.03163	0.03323	0.03484	0.03647	0.03809
	1.46611	951	698.4	2123	777.6	2737	991.2	2166	735.6	1709	489.6															0.15	0.00956	0.01036	0.01121	0.01212	0.01307	0.01408	0.01514	0.01625	0.01741	0.01862	0.01989	0.0212	0.02256	0.02396	0.02541	0.02689	0.02841	0.02996	0.03153	0.03313	0.03474	0.03636	0.03799
	1.46576	1082	831.6	2142	931.2	2684	1038	2378	710.4	1787	613.2															0.18	0.00951	0.01031	0.01116	0.01206	0.01301	0.01402	0.01507	0.01618	0.01733	0.01854	0.0198	0.02111	0.02246	0.02386	0.0253	0.02678	0.0283	0.02984	0.03141	0.03301	0.03462	0.03624	0.03786
	1.4654	1161	855.6	2502	1011.6	2845	1050	2367	818.4	1844	604.8															0.21	0.00945	0.01025	0.0111	0.01199	0.01294	0.01394	0.01499	0.01609	0.01724	0.01845	0.0197	0.021	0.02235	0.02375	0.02518	0.02666	0.02817	0.02971	0.03128	0.03287	0.03448	0.03609	0.03772
	1.46504	1310	1090.8	2519	1052.4	2977	1230	2447	864	1908	673.2															0.24	0.00939	0.01019	0.01103	0.01192	0.01286	0.01385	0.0149	0.01599	0.01714	0.01834	0.01959	0.02088	0.02223	0.02362	0.02505	0.02652	0.02802	0.02956	0.03112	0.03271	0.03431	0.03593	0.03755
	1.46468	1422	1124.4	2892	1132.8	3133	1270.8	2427	873.6	1884	649.2															0.27	0.00932	0.01011	0.01095	0.01183	0.01277	0.01376	0.01479	0.01588	0.01703	0.01822	0.01946	0.02075	0.02209	0.02347	0.02489	0.02636	0.02786	0.02939	0.03095	0.03253	0.03413	0.03574	0.03736
	1.46432	1545	1261.2	3087	1280.4	3310	1453.2	2441	903.6	1953	699.6															0.3	0.00925	0.01003	0.01086	0.01174	0.01267	0.01365	0.01468	0.01576	0.0169	0.01808	0.01932	0.0206	0.02193	0.02331	0.02473	0.02618	0.02768	0.0292	0.03076	0.03233	0.03393	0.03554	0.03715
	1.46397	1677	1405.2	3122	1419.6	3207	1416	2625	1011.6	2130	692.4															0.33	0.00916	0.00994	0.01076	0.01164	0.01256	0.01353	0.01456	0.01563	0.01676	0.01794	0.01916	0.02044	0.02176	0.02313	0.02454	0.02599	0.02748	0.029	0.03055	0.03212	0.03371	0.03531	0.03692
	1.46361	2050	1653.6	3138	1389.6	3499	1467.6	2714	1035.6	2143	770.4															0.36	0.00907	0.00984	0.01066	0.01152	0.01244	0.01341	0.01442	0.01549	0.01661	0.01778	0.019	0.02026	0.02158	0.02294	0.02434	0.02578	0.02726	0.02878	0.03032	0.03188	0.03347	0.03507	0.03667
	1.46325	2238	1778.4	3364	1574.4	3659	1491.6	2847	957.6	2063	771.6															0.39	0.00898	0.00974	0.01055	0.01141	0.01231	0.01327	0.01428	0.01534	0.01645	0.01761	0.01882	0.02008	0.02138	0.02273	0.02413	0.02556	0.02703	0.02854	0.03007	0.03163	0.03321	0.0348	0.0364
	1.46289	2522	1982.4	3595	1819.2	3705	1592.4	2825	1060.8	2229	788.4															0.42	0.00887	0.00963	0.01043	0.01128	0.01218	0.01313	0.01412	0.01517	0.01627	0.01742	0.01862	0.01987	0.02117	0.02251	0.02389	0.02532	0.02678	0.02828	0.0298	0.03136	0.03293	0.03452	0.03611
	1.46254	2648	2258.4	3575	1768.8	3685	1561.2	2971	1153.2	2306	806.4															0.45	0.00876	0.00951	0.0103	0.01114	0.01203	0.01297	0.01396	0.015	0.01609	0.01723	0.01842	0.01966	0.02094	0.02227	0.02365	0.02506	0.02652	0.028	0.02952	0.03107	0.03263	0.03421	0.03581
	1.46218	3014	2408.4	3774	1942.8	3605	1642.8	2740	1180.8	2330	957.6															0.48	0.00865	0.00938	0.01017	0.011	0.01188	0.01281	0.01379	0.01482	0.0159	0.01703	0.0182	0.01943	0.02071	0.02203	0.02339	0.02479	0.02624	0.02771	0.02922	0.03076	0.03232	0.03389	0.03548
	1.46182	3107	2662.8	4046	2020.8	3883	1738.8	2814	1051.2	2209	901.2															0.51	0.00853	0.00925	0.01003	0.01085	0.01172	0.01264	0.01361	0.01462	0.01569	0.01681	0.01798	0.01919	0.02045	0.02176	0.02311	0.02451	0.02594	0.02741	0.02891	0.03043	0.03198	0.03355	0.03513
	1.46147	3248	2776.8	4265	2090.4	3805	1689.6	2765	1122	2396	872.4															0.54	0.0084	0.00912	0.00988	0.01069	0.01155	0.01246	0.01342	0.01442	0.01548	0.01658	0.01774	0.01894	0.02019	0.02149	0.02283	0.02421	0.02563	0.02708	0.02857	0.03009	0.03163	0.03319	0.03476
	1.46111	3435	2992.8	4365	2109.6	3940	1671.6	3005	1191.6	2535	948															0.57	0.00827	0.00898	0.00973	0.01053	0.01138	0.01227	0.01322	0.01421	0.01526	0.01635	0.01749	0.01868	0.01992	0.0212	0.02253	0.02389	0.0253	0.02675	0.02822	0.02973	0.03126	0.03281	0.03438
	1.46075	3723	3144	4429	2257.2	3999	1863.6	2890	1108.8	2591	968.4															0.6	0.00813	0.00883	0.00957	0.01036	0.0112	0.01208	0.01301	0.01399	0.01502	0.0161	0.01723	0.01841	0.01963	0.0209	0.02221	0.02357	0.02496	0.02639	0.02786	0.02935	0.03087	0.03241	0.03397
	1.4604	3907	3300	4506	2433.6	4092	1800	2814	1219.2	2522	962.4															0.63	0.00799	0.00868	0.00941	0.01019	0.01101	0.01188	0.0128	0.01377	0.01478	0.01585	0.01696	0.01812	0.01933	0.02059	0.02189	0.02323	0.02461	0.02603	0.02748	0.02896	0.03047	0.032	0.03355
	1.46004	4052	3274.8	5048	2432.4	3633	1916.4	2800	1244.4	2557	950.4															0.66	0.00784	0.00852	0.00924	0.01	0.01082	0.01167	0.01258	0.01353	0.01453	0.01559	0.01668	0.01783	0.01902	0.02026	0.02155	0.02287	0.02424	0.02565	0.02708	0.02855	0.03005	0.03157	0.03311
	1.45969	4158	3403.2	5049	2580	3844	1837.2	3112	1203.6	2784	992.4															0.69	0.00769	0.00836	0.00907	0.00982	0.01062	0.01146	0.01235	0.01329	0.01428	0.01531	0.0164	0.01753	0.01871	0.01993	0.0212	0.02251	0.02386	0.02525	0.02668	0.02813	0.02962	0.03112	0.03265
	1.45933	4468	3760.8	4908	2612.4	3956	1900.8	3029	1297.2	2653	1058.4															0.72	0.00754	0.00819	0.00889	0.00963	0.01041	0.01124	0.01212	0.01304	0.01402	0.01504	0.0161	0.01722	0.01838	0.01959	0.02084	0.02213	0.02347	0.02484	0.02625	0.0277	0.02917	0.03066	0.03218
	1.45898	4692	3738	5030	2676	3996	1954.8	2968	1201.2	2625	988.8															0.75	0.00738	0.00802	0.0087	0.00943	0.0102	0.01102	0.01188	0.01279	0.01375	0.01475	0.0158	0.0169	0.01804	0.01923	0.02047	0.02175	0.02307	0.02442	0.02582	0.02725	0.0287	0.03018	0.03169
	1.45862	4628	3973.2	5052	2797.2	3954	1959.6	2894	1432.8	2736	1052.4															0.78	0.00722	0.00785	0.00852	0.00923	0.00999	0.01079	0.01164	0.01253	0.01347	0.01446	0.01549	0.01657	0.0177	0.01887	0.02009	0.02135	0.02265	0.02399	0.02537	0.02678	0.02822	0.02969	0.03118
	1.45827	4671	4098	5159	2696.4	3799	1980	2898	1374	2616	1113.6															0.81	0.00706	0.00767	0.00833	0.00903	0.00977	0.01056	0.01139	0.01226	0.01319	0.01416	0.01517	0.01624	0.01735	0.0185	0.0197	0.02094	0.02223	0.02355	0.02491	0.02631	0.02773	0.02918	0.03066
	1.45791	4926	4384.8	4988	2725.2	3802	1981.2	2880	1306.8	2528	1046.4															0.84	0.00689	0.00749	0.00814	0.00882	0.00955	0.01032	0.01113	0.01199	0.0129	0.01385	0.01485	0.0159	0.01699	0.01812	0.0193	0.02053	0.02179	0.0231	0.02444	0.02582	0.02723	0.02866	0.03013
	1.45756	5287	4508.4	4828	2888.4	3896	1952.4	2694	1284	2580	1063.2															0.87	0.00672	0.00731	0.00794	0.00861	0.00932	0.01008	0.01088	0.01172	0.01261	0.01354	0.01452	0.01555	0.01662	0.01774	0.0189	0.0201	0.02135	0.02264	0.02396	0.02532	0.02671	0.02813	0.02958
	1.4572	5282	4502.4	4722	2929.2	3772	2010	2746	1279.2	2604	1110															0.9	0.00655	0.00713	0.00774	0.0084	0.0091	0.00983	0.01062	0.01144	0.01231	0.01323	0.01419	0.0152	0.01625	0.01735	0.01849	0.01967	0.0209	0.02217	0.02347	0.02481	0.02618	0.02759	0.02902
	1.45685	5119	4671.6	4985	2907.6	3746	1849.2	2753	1201.2	2582	1112.4															0.93	0.00638	0.00694	0.00754	0.00818	0.00886	0.00959	0.01035	0.01116	0.01201	0.01291	0.01385	0.01484	0.01587	0.01695	0.01807	0.01923	0.02044	0.02169	0.02297	0.02429	0.02565	0.02703	0.02844
	1.4565	5190	4636.8	4759	2917.2	3629	1879.2	2628	1214.4	2611	1134															0.96	0.00621	0.00676	0.00734	0.00797	0.00863	0.00934	0.01009	0.01088	0.01171	0.01259	0.01351	0.01448	0.01549	0.01655	0.01765	0.01879	0.01997	0.0212	0.02246	0.02376	0.0251	0.02646	0.02786
	1.45614	5517	4837.2	4828	2914.8	3727	1848	2757	1272	2674	1135.2															0.99	0.00603	0.00657	0.00714	0.00775	0.0084	0.00909	0.00982	0.01059	0.01141	0.01226	0.01317	0.01411	0.0151	0.01614	0.01722	0.01834	0.0195	0.02071	0.02195	0.02323	0.02454	0.02589	0.02726
	1.45579	5452	4582.8	4950	2896.8	3539	1818	2704	1317.6	2554	1114.8															1.02	0.00586	0.00638	0.00694	0.00753	0.00816	0.00884	0.00955	0.0103	0.0111	0.01194	0.01282	0.01375	0.01471	0.01573	0.01678	0.01788	0.01902	0.02021	0.02143	0.02268	0.02398	0.0253	0.02666
	1.45544	5423	4608	4927	2874	3685	1882.8	2695	1281.6	2693	1202.4															1.05	0.00568	0.00619	0.00673	0.00731	0.00793	0.00858	0.00928	0.01001	0.01079	0.01161	0.01247	0.01337	0.01432	0.01531	0.01635	0.01742	0.01854	0.0197	0.0209	0.02213	0.02341	0.02471	0.02604
	1.45508	5325	4699.2	4840	3094.8	3619	1820.4	2785	1257.6	2556	1227.6															1.08	0.00551	0.006	0.00653	0.00709	0.00769	0.00833	0.00901	0.00972	0.01048	0.01128	0.01212	0.013	0.01393	0.0149	0.01591	0.01696	0.01806	0.01919	0.02037	0.02158	0.02283	0.02411	0.02542
	1.45473	5211	4448.4	5133	2895.6	3541	1915.2	2702	1227.6	2659	1039.2															1.11	0.00534	0.00581	0.00633	0.00687	0.00746	0.00808	0.00873	0.00943	0.01017	0.01095	0.01177	0.01263	0.01353	0.01448	0.01547	0.0165	0.01757	0.01868	0.01983	0.02102	0.02224	0.0235	0.02479
	1.45438	5046	4341.6	4883	2902.8	3579	1786.8	2590	1358.4	2485	1093.2															1.14	0.00516	0.00563	0.00612	0.00665	0.00722	0.00782	0.00846	0.00914	0.00986	0.01062	0.01141	0.01225	0.01314	0.01406	0.01502	0.01603	0.01708	0.01816	0.01929	0.02045	0.02166	0.02289	0.02416
	1.45402	5133	4392	4901	2846.4	3436	1712.4	2627	1244.4	2466	1012.8															1.17	0.00499	0.00544	0.00592	0.00644	0.00698	0.00757	0.00819	0.00885	0.00955	0.01029	0.01106	0.01188	0.01274	0.01364	0.01458	0.01556	0.01658	0.01765	0.01875	0.01989	0.02106	0.02227	0.02352
	1.45367	4855	4252.8	4805	2862	3419	1794	2504	1237.2	2415	1118.4															1.2	0.00482	0.00525	0.00572	0.00622	0.00675	0.00732	0.00792	0.00856	0.00924	0.00996	0.01071	0.01151	0.01234	0.01322	0.01414	0.01509	0.01609	0.01713	0.0182	0.01932	0.02047	0.02166	0.02287
	1.45332	4831	4299.6	4809	2715.6	3417	1852.8	2531	1207.2	2360	1076.4															1.23	0.00465	0.00507	0.00552	0.006	0.00652	0.00707	0.00765	0.00827	0.00893	0.00963	0.01036	0.01113	0.01195	0.0128	0.01369	0.01462	0.0156	0.01661	0.01766	0.01875	0.01987	0.02103	0.02223
	1.45297	4789	4220.4	4603	2787.6	3373	1729.2	2414	1197.6	2259	1028.4															1.26	0.00448	0.00488	0.00532	0.00579	0.00629	0.00682	0.00739	0.00799	0.00863	0.0093	0.01001	0.01076	0.01155	0.01238	0.01325	0.01416	0.0151	0.01609	0.01712	0.01818	0.01928	0.02041	0.02158
	1.45262	4703	4167.6	4558	2874	3243	1713.6	2352	1093.2	2378	1040.4															1.29	0.00431	0.0047	0.00513	0.00558	0.00606	0.00657	0.00712	0.0077	0.00832	0.00898	0.00967	0.01039	0.01116	0.01197	0.01281	0.01369	0.01461	0.01557	0.01657	0.01761	0.01868	0.01979	0.02093
	1.45226	4651	4018.8	4598	2719.2	3343	1737.6	2338	1304.4	2410	1100.4															1.32	0.00414	0.00452	0.00493	0.00537	0.00583	0.00633	0.00686	0.00742	0.00802	0.00865	0.00932	0.01003	0.01077	0.01155	0.01237	0.01323	0.01412	0.01506	0.01603	0.01704	0.01808	0.01916	0.02028
	1.45191	4618	3838.8	4447	2564.4	3297	1736.4	2318	1149.6	2313	1040.4															1.35	0.00398	0.00435	0.00474	0.00516	0.00561	0.00609	0.0066	0.00715	0.00772	0.00834	0.00898	0.00967	0.01039	0.01114	0.01194	0.01277	0.01364	0.01455	0.01549	0.01647	0.01749	0.01854	0.01963
	1.45156	4497	3871.2	4710	2607.6	3412	1789.2	2439	1192.8	2312	1137.6															1.38	0.00382	0.00417	0.00455	0.00496	0.00539	0.00585	0.00635	0.00687	0.00743	0.00802	0.00865	0.00931	0.01	0.01074	0.01151	0.01231	0.01316	0.01404	0.01495	0.01591	0.0169	0.01792	0.01898
	1.45121	4406	3788.4	4509	2811.6	3299	1830	2458	1173.6	2338	1167.6															1.41	0.00366	0.004	0.00437	0.00476	0.00517	0.00562	0.0061	0.0066	0.00714	0.00771	0.00832	0.00895	0.00963	0.01034	0.01108	0.01186	0.01268	0.01353	0.01442	0.01535	0.01631	0.01731	0.01834
	1.45086	4537	3579.6	4540	2790	3406	1752	2272	1082.4	2384	1161.6															1.44	0.00351	0.00384	0.00419	0.00456	0.00496	0.00539	0.00585	0.00634	0.00686	0.00741	0.00799	0.0086	0.00925	0.00994	0.01066	0.01141	0.01221	0.01303	0.0139	0.01479	0.01573	0.0167	0.0177
	1.45051	4307	3807.6	4574	2678.4	3350	1884	2336	1152	2436	1038															1.47	0.00336	0.00367	0.00401	0.00437	0.00475	0.00517	0.00561	0.00608	0.00657	0.0071	0.00767	0.00826	0.00889	0.00955	0.01024	0.01097	0.01174	0.01254	0.01337	0.01425	0.01515	0.01609	0.01706
	1.45016	4459	3656.4	4558	2802	3321	1830	2339	1226.4	2280	1057.2															1.5	0.00321	0.00351	0.00383	0.00418	0.00455	0.00494	0.00537	0.00582	0.0063	0.00681	0.00735	0.00792	0.00853	0.00916	0.00983	0.01054	0.01128	0.01205	0.01286	0.0137	0.01458	0.01549	0.01643
	1.44981	4344	3759.6	4680	2996.4	3277	1934.4	2349	1166.4	2263	1056															1.53	0.00306	0.00335	0.00366	0.00399	0.00435	0.00473	0.00513	0.00557	0.00603	0.00652	0.00704	0.00759	0.00817	0.00878	0.00943	0.01011	0.01082	0.01157	0.01235	0.01317	0.01402	0.0149	0.01581
	1.44946	4257	3540	4631	2910	3120	1880.4	2451	1305.6	2315	1080															1.56	0.00292	0.0032	0.00349	0.00381	0.00415	0.00452	0.00491	0.00532	0.00576	0.00623	0.00673	0.00726	0.00782	0.00841	0.00904	0.00969	0.01038	0.0111	0.01185	0.01264	0.01346	0.01431	0.0152
	1.44911	4133	3615.6	4640	2884.8	3402	1849.2	2445	1300.8	2352	1033.2															1.59	0.00279	0.00305	0.00333	0.00363	0.00396	0.00431	0.00468	0.00508	0.0055	0.00596	0.00644	0.00694	0.00748	0.00805	0.00865	0.00928	0.00994	0.01063	0.01136	0.01212	0.01291	0.01373	0.01459
	1.44876	4237	3759.6	4624	2882.4	3498	1948.8	2382	1225.2	2243	1114.8															1.62	0.00265	0.0029	0.00317	0.00346	0.00377	0.00411	0.00446	0.00485	0.00525	0.00568	0.00614	0.00663	0.00715	0.00769	0.00827	0.00887	0.00951	0.01018	0.01088	0.01161	0.01237	0.01317	0.01399
	1.44841	4388	3642	4831	2840.4	3515	1975.2	2454	1222.8	2276	1164															1.65	0.00252	0.00276	0.00302	0.00329	0.00359	0.00391	0.00425	0.00462	0.00501	0.00542	0.00586	0.00633	0.00682	0.00734	0.00789	0.00848	0.00909	0.00973	0.0104	0.01111	0.01184	0.01261	0.01341
	1.44806	4419	3664.8	4812	2881.2	3569	2078.4	2679	1281.6	2188	1122															1.68	0.00239	0.00262	0.00287	0.00313	0.00342	0.00372	0.00405	0.00439	0.00477	0.00516	0.00558	0.00603	0.0065	0.007	0.00753	0.00809	0.00868	0.00929	0.00994	0.01062	0.01132	0.01206	0.01283
	1.44771	4253	3648	4752	2883.6	3693	2142	2487	1406.4	2274	1057.2															1.71	0.00227	0.00249	0.00272	0.00297	0.00324	0.00353	0.00385	0.00418	0.00453	0.00491	0.00531	0.00574	0.00619	0.00667	0.00718	0.00771	0.00827	0.00886	0.00949	0.01014	0.01082	0.01152	0.01226
	1.44736	4372	3903.6	4770	2995.2	3637	2071.2	2729	1316.4	2366	1045.2															1.74	0.00215	0.00236	0.00258	0.00282	0.00308	0.00335	0.00365	0.00397	0.00431	0.00467	0.00505	0.00546	0.00589	0.00635	0.00683	0.00734	0.00788	0.00845	0.00904	0.00967	0.01032	0.011	0.01171
	1.44701	4474	3790.8	4825	2970	3840	2196	2567	1348.8	2278	1135.2															1.77	0.00204	0.00223	0.00245	0.00267	0.00292	0.00318	0.00346	0.00376	0.00409	0.00443	0.00479	0.00518	0.0056	0.00603	0.0065	0.00698	0.0075	0.00804	0.00861	0.00921	0.00983	0.01049	0.01117
	1.44666	4653	4077.6	4631	2922	3859	2206.8	2762	1444.8	2317	1143.6															1.8	0.00193	0.00211	0.00231	0.00253	0.00276	0.00301	0.00328	0.00357	0.00387	0.0042	0.00455	0.00492	0.00531	0.00573	0.00617	0.00664	0.00713	0.00765	0.00819	0.00876	0.00936	0.00999	0.01064
	1.44631	4784	4009.2	4771	2847.6	3917	2184	2599	1418.4	2477	1155.6															1.83	0.00182	0.002	0.00219	0.00239	0.00261	0.00285	0.0031	0.00338	0.00367	0.00398	0.00431	0.00466	0.00504	0.00543	0.00585	0.0063	0.00677	0.00726	0.00778	0.00833	0.0089	0.0095	0.01013
	1.44597	4586	4083.6	4516	3115.2	3930	2259.6	2577	1441.2	2476	1288.8															1.86	0.00172	0.00189	0.00207	0.00226	0.00247	0.00269	0.00293	0.00319	0.00347	0.00376	0.00408	0.00441	0.00477	0.00515	0.00555	0.00597	0.00642	0.00689	0.00739	0.00791	0.00846	0.00903	0.00963
	1.44562	4808	4033.2	4690	3033.6	4030	2298	2602	1512	2370	1212															1.89	0.00162	0.00178	0.00195	0.00213	0.00233	0.00254	0.00277	0.00302	0.00328	0.00356	0.00386	0.00417	0.00451	0.00487	0.00525	0.00565	0.00608	0.00653	0.007	0.0075	0.00802	0.00857	0.00914
	1.44527	5064	4051.2	4788	2991.6	4076	2228.4	2819	1579.2	2377	1344															1.92	0.00153	0.00167	0.00184	0.00201	0.0022	0.0024	0.00261	0.00284	0.00309	0.00336	0.00364	0.00394	0.00426	0.0046	0.00497	0.00535	0.00575	0.00618	0.00663	0.0071	0.0076	0.00812	0.00867
	1.44492	5070	4087.2	4783	3002.4	4434	2432.4	2914	1567.2	2517	1432.8															1.95	0.00143	0.00158	0.00173	0.00189	0.00207	0.00226	0.00246	0.00268	0.00292	0.00317	0.00343	0.00372	0.00402	0.00435	0.00469	0.00505	0.00544	0.00584	0.00627	0.00672	0.0072	0.00769	0.00821
	1.44457	5049	4204.8	4890	3256.8	4431	2432.4	2988	1588.8	2386	1294.8															1.98	0.00135	0.00148	0.00162	0.00178	0.00194	0.00212	0.00232	0.00252	0.00275	0.00298	0.00324	0.00351	0.00379	0.0041	0.00443	0.00477	0.00513	0.00552	0.00593	0.00635	0.0068	0.00728	0.00777
	1.44423	5306	4192.8	5073	3261.6	4379	2450.4	3103	1765.2	2493	1316.4															2.01	0.00127	0.00139	0.00152	0.00167	0.00183	0.002	0.00218	0.00237	0.00258	0.00281	0.00305	0.0033	0.00357	0.00386	0.00417	0.0045	0.00484	0.00521	0.00559	0.006	0.00642	0.00687	0.00734
	1.44388	5480	4264.8	5192	3241.2	4378	2426.4	3223	1792.8	2457	1382.4															2.04	0.00119	0.0013	0.00143	0.00157	0.00171	0.00187	0.00204	0.00223	0.00243	0.00264	0.00286	0.0031	0.00336	0.00363	0.00393	0.00423	0.00456	0.00491	0.00527	0.00565	0.00606	0.00649	0.00693
	1.44353	5524	4292.4	5348	3159.6	4660	2552.4	3157	1826.4	2489	1347.6															2.07	0.00111	0.00122	0.00134	0.00147	0.00161	0.00176	0.00192	0.00209	0.00228	0.00248	0.00269	0.00292	0.00316	0.00342	0.00369	0.00398	0.00429	0.00462	0.00496	0.00533	0.00571	0.00611	0.00654
	1.44318	5508	4549.2	5414	3288	4729	2714.4	3471	1846.8	2488	1417.2															2.1	0.00104	0.00114	0.00125	0.00137	0.0015	0.00164	0.0018	0.00196	0.00213	0.00232	0.00252	0.00274	0.00296	0.00321	0.00347	0.00374	0.00403	0.00434	0.00467	0.00501	0.00537	0.00575	0.00615
	1.44284	5581	4591.2	5416	3454.8	5059	2511.6	3474	1846.8	2650	1490.4															2.13	0.00097002	0.00107	0.00117	0.00128	0.00141	0.00154	0.00168	0.00183	0.002	0.00217	0.00236	0.00256	0.00278	0.00301	0.00325	0.00351	0.00378	0.00407	0.00438	0.00471	0.00505	0.00541	0.00579
	1.44249	5638	4576.8	5717	3510	5379	2710.8	3772	1986	2816	1435.2															2.16	0.000905131	0.000995487	0.00109	0.0012	0.00131	0.00144	0.00157	0.00171	0.00187	0.00203	0.00221	0.0024	0.0026	0.00282	0.00305	0.00329	0.00355	0.00382	0.00411	0.00442	0.00474	0.00508	0.00544
	1.44214	5788	4820.4	5868	3625.2	5197	2871.6	3869	2007.6	2820	1569.6															2.19	0.000843613	0.000928066	0.00102	0.00112	0.00123	0.00134	0.00147	0.0016	0.00174	0.0019	0.00207	0.00224	0.00243	0.00263	0.00285	0.00308	0.00332	0.00358	0.00385	0.00414	0.00444	0.00477	0.0051
	1.4418	5802	4948.8	6078	3742.8	5377	3098.4	4015	2143.2	2937	1491.6															2.22	0.00078537	0.000864213	0.000949732	0.00104	0.00114	0.00125	0.00137	0.00149	0.00163	0.00177	0.00193	0.00209	0.00227	0.00246	0.00266	0.00288	0.00311	0.00335	0.00361	0.00388	0.00416	0.00446	0.00478
	1.44145	6025	5152.8	5965	3555.6	5557	3069.6	3837	2229.6	2979	1664.4															2.25	0.000730302	0.000803821	0.000883592	0.00097002	0.00106	0.00116	0.00127	0.00139	0.00152	0.00165	0.0018	0.00195	0.00212	0.0023	0.00249	0.00269	0.0029	0.00313	0.00337	0.00362	0.00389	0.00418	0.00448
	1.44111	6094	5124	6064	3782.4	5801	3037.2	4118	2332.8	3017	1734															2.28	0.000678308	0.000746781	0.000821102	0.000901651	0.000988823	0.00108	0.00118	0.00129	0.00141	0.00154	0.00167	0.00182	0.00198	0.00214	0.00232	0.00251	0.00271	0.00292	0.00315	0.00339	0.00364	0.0039	0.00419
	1.44076	6359	5098.8	6289	4132.8	6422	3200.4	4299	2317.2	3094	1810.8															2.31	0.000629281	0.00069298	0.00076214	0.000837121	0.000918295	0.00101	0.0011	0.0012	0.00131	0.00143	0.00156	0.00169	0.00184	0.00199	0.00216	0.00234	0.00252	0.00272	0.00293	0.00316	0.00339	0.00364	0.00391
	1.44041	6490	5276.4	6627	3979.2	6650	3206.4	4386	2512.8	3349	1962															2.34	0.000583117	0.000642302	0.000706583	0.000776298	0.000851796	0.000933438	0.00102	0.00112	0.00122	0.00133	0.00145	0.00157	0.00171	0.00185	0.00201	0.00217	0.00235	0.00254	0.00273	0.00294	0.00316	0.0034	0.00364
	1.44007	6838	5470.8	6852	4106.4	6773	3352.8	4502	2520	3299	1932															2.37	0.000539706	0.000594632	0.000654306	0.000719046	0.00078918	0.000865047	0.000946998	0.00104	0.00113	0.00123	0.00134	0.00146	0.00159	0.00172	0.00187	0.00202	0.00218	0.00236	0.00254	0.00274	0.00294	0.00316	0.00339
	1.43972	7081	5677.2	7466	4266	6944	3360	4458	2736	3406	1992															2.4	0.00049894	0.000549852	0.000605183	0.00066523	0.000730302	0.000800717	0.000876805	0.000958903	0.00105	0.00114	0.00124	0.00135	0.00147	0.0016	0.00173	0.00188	0.00203	0.00219	0.00236	0.00254	0.00274	0.00294	0.00316
	1.43938	7759	5906.4	7644	4348.8	7122	3662.4	4844	2592	3523	1938															2.43	0.000460709	0.000507844	0.000559086	0.000614713	0.000675015	0.000740291	0.000810848	0.000887005	0.000969088	0.00106	0.00115	0.00125	0.00136	0.00148	0.00161	0.00174	0.00188	0.00203	0.00219	0.00236	0.00254	0.00273	0.00293
	1.43903	7603	6199.2	7917	4548	7463	3814.8	4888	2906.4	3685	1983.6															2.46	0.000424905	0.00046849	0.000515887	0.000567358	0.000623171	0.000683608	0.000748957	0.000819516	0.000895592	0.000977499	0.00107	0.00116	0.00126	0.00137	0.00149	0.00161	0.00174	0.00188	0.00203	0.00219	0.00236	0.00254	0.00272
	1.43869	8091	6379.2	8679	4976.4	7741	4005.6	5310	3068.4	3797	2238															2.49	0.000391419	0.000431672	0.000475461	0.000523027	0.000574623	0.00063051	0.000690961	0.000756253	0.000826675	0.00090252	0.00098409	0.00107	0.00117	0.00127	0.00137	0.00149	0.00161	0.00174	0.00188	0.00203	0.00218	0.00235	0.00252
	1.43834	8376	6754.8	9310	5023.2	7986	4056	5673	3000	3716	2214															2.52	0.000360143	0.000397275	0.000437679	0.000481583	0.000529222	0.00058084	0.00063669	0.000697034	0.00076214	0.000832284	0.000907749	0.000988823	0.00108	0.00117	0.00127	0.00138	0.00149	0.00161	0.00174	0.00188	0.00202	0.00217	0.00234
	1.438	8949	7107.6	9281	5061.6	8263	4352.4	5942	3228	3829	2266.8															2.55	0.000330972	0.000365182	0.000402419	0.000442893	0.000486824	0.000534439	0.000585975	0.000641676	0.000701793	0.000766584	0.000836313	0.000911252	0.000991674	0.00108	0.00117	0.00127	0.00137	0.00149	0.00161	0.00173	0.00187	0.00201	0.00216
	1.43765	9113	7372.8	9888	5320.8	8554	4398	5878	3529.2	4233	2542.8															2.58	0.0003038	0.00033528	0.000369555	0.000406821	0.000447283	0.000491152	0.000538649	0.00059	0.00064544	0.000705211	0.00076956	0.00083874	0.000913008	0.000992626	0.00108	0.00117	0.00127	0.00137	0.00148	0.0016	0.00172	0.00185	0.00199
	1.43731	9918	7862.4	10408	5562	9056	4371.6	6317	3499.2	4157	2498.4															2.61	0.000278525	0.000307457	0.000338967	0.000373238	0.000410459	0.000450826	0.000494545	0.000541827	0.000592891	0.000647961	0.00070727	0.000771052	0.00083955	0.000913008	0.000991674	0.00108	0.00117	0.00126	0.00136	0.00147	0.00159	0.00171	0.00184
	1.43697	10345	8301.6	10406	5755.2	9613	4696.8	6571	3474	4335	2560.8															2.64	0.000255046	0.000281604	0.000310537	0.000342014	0.00037621	0.000413309	0.000453501	0.000496982	0.000543956	0.000594632	0.000649226	0.000707957	0.000771052	0.00083874	0.000911252	0.000988823	0.00107	0.00116	0.00125	0.00135	0.00146	0.00157	0.00169
	1.43662	10466	8517.6	11417	5850	9997	4995.6	6537	3678	4632	2612.4															2.67	0.000233265	0.000257614	0.000284147	0.000313022	0.000344402	0.000378454	0.000415357	0.000455292	0.00049845	0.000545023	0.000595213	0.000649226	0.00070727	0.00076956	0.000836313	0.000907749	0.00098409	0.00107	0.00115	0.00124	0.00134	0.00145	0.00156
	1.43628	11394	9121.2	12023	6158.4	10733	5401.2	7203	3750	4521	2782.8															2.7	0.000213087	0.000235382	0.000259686	0.000286141	0.000314899	0.000346117	0.000379958	0.000416591	0.000456191	0.00049894	0.000545023	0.000594632	0.000647961	0.000705211	0.000766584	0.000832284	0.00090252	0.000977499	0.00106	0.00114	0.00123	0.00133	0.00143
	1.43594	12256	9567.6	12264	6600	11145	5095.2	7293	3787.2	4590	2713.2															2.73	0.000194419	0.000214809	0.000237042	0.000261251	0.000287574	0.000316157	0.00034715	0.000380712	0.000417003	0.000456191	0.00049845	0.000543956	0.000592891	0.00064544	0.000701793	0.00076214	0.000826675	0.000895592	0.000969088	0.00105	0.00113	0.00122	0.00131
	1.43559	12696	9999.6	12679	6604.8	10940	5224.8	7532	4117.2	4865	2989.2															2.76	0.000177172	0.000195796	0.00021611	0.000238235	0.000262299	0.000288437	0.000316787	0.000347496	0.000380712	0.000416591	0.000455292	0.000496982	0.000541827	0.00059	0.000641676	0.000697034	0.000756253	0.000819516	0.000887005	0.000958903	0.00104	0.00112	0.0012
	1.43525	13535	10530	13439	6988.8	11420	5143.2	7623	4222.8	5154	3040.8															2.79	0.000161258	0.000178249	0.000196786	0.000216981	0.000238953	0.000262825	0.000288725	0.000316787	0.00034715	0.000379958	0.000415357	0.000453501	0.000494545	0.000538649	0.000585975	0.00063669	0.000690961	0.000748957	0.000810848	0.000876805	0.000946998	0.00102	0.0011
	1.43491	13800	11208	14078	7231.2	11660	5324.4	7806	4341.6	5206	3180															2.82	0.000146596	0.000162077	0.000178972	0.000197382	0.000217418	0.000239193	0.000262825	0.000288437	0.000316157	0.000346117	0.000378454	0.000413309	0.000450826	0.000491152	0.000534439	0.00058084	0.00063051	0.000683608	0.000740291	0.000800717	0.000865047	0.000933438	0.00101
	1.43456	14267	11020.8	14108	7662	11922	5354.4	7986	4542	5391	3104.4															2.85	0.000133104	0.000147192	0.00016257	0.000179334	0.000197581	0.000217418	0.000238953	0.000262299	0.000287574	0.000314899	0.000344402	0.00037621	0.000410459	0.000447283	0.000486824	0.000529222	0.000574623	0.000623171	0.000675015	0.000730302	0.00078918	0.000851796	0.000918295
	1.43422	14707	11862	14649	7856.4	12506	5742	8153	4758	5402	3370.8															2.88	0.000120707	0.000133511	0.000147492	0.000162735	0.000179334	0.000197382	0.000216981	0.000238235	0.000261251	0.000286141	0.000313022	0.000342014	0.000373238	0.000406821	0.000442893	0.000481583	0.000523027	0.000567358	0.000614713	0.00066523	0.000719046	0.000776298	0.000837121
	1.43388	15381	11936.4	15835	7822.8	12850	5934	8602	4732.8	5735	3348															2.91	0.00010933	0.000120953	0.000133647	0.000147492	0.00016257	0.000178972	0.000196786	0.00021611	0.000237042	0.000259686	0.000284147	0.000310537	0.000338967	0.000369555	0.000402419	0.000437679	0.000475461	0.000515887	0.000559086	0.000605183	0.000654306	0.000706583	0.00076214
	1.43354	16245	12465.6	16560	8510.4	12735	6211.2	8609	4633.2	5897	3522															2.94	9.89038e-05	0.000109441	0.000120953	0.000133511	0.000147192	0.000162077	0.000178249	0.000195796	0.000214809	0.000235382	0.000257614	0.000281604	0.000307457	0.00033528	0.000365182	0.000397275	0.000431672	0.00046849	0.000507844	0.000549852	0.000594632	0.000642302	0.00069298
	1.4332	16770	12740.4	16585	8054.4	13273	6498	8977	4824	5876	3762															2.97	8.93623e-05	9.89038e-05	0.00010933	0.000120707	0.000133104	0.000146596	0.000161258	0.000177172	0.000194419	0.000213087	0.000233265	0.000255046	0.000278525	0.0003038	0.000330972	0.000360143	0.000391419	0.000424905	0.000460709	0.00049894	0.000539706	0.000583117	0.000629281
	1.43285	17100	13203.6	17498	8437.2	13288	6838.8	9520	5094	5861	3676.8
	1.43251	17822	13992	17898	8823.6	13894	6712.8	9783	5361.6	6121	3840
	1.43217	18710	14842.8	17711	8793.6	14171	6985.2	10074	5253.6	5956	3885.6
	1.43183	18739	14493.6	18389	8937.6	14120	7287.6	10434	5506.8	6252	3931.2
	1.43149	19474	14683.2	18754	9322.8	14574	7332	10531	5552.4	6422	4012.8
	1.43115	19032	15532.8	19154	9406.8	15322	7231.2	10202	5421.6	6627	3854.4
	1.43081	19875	15786	20113	9523.2	14991	7281.6	10225	5473.2	6537	4302
	1.43047	19577	16017.6	19658	9950.4	15263	7142.4	10335	5538	6477	4106.4
	1.43013	20431	15892.8	20000	9914.4	15993	7124.4	10498	5672.4	6941	4298.4
	1.42978	20453	16467.6	20046	10242	15663	7615.2	10896	5556	6722	4510.8
	1.42944	20451	16166.4	20077	10258.8	15380	7527.6	10574	5853.6	6901	4446
	1.4291	20297	16100.4	20303	10435.2	15584	7482	10515	6106.8	6875	4501.2
	1.42876	20295	15842.4	20624	10317.6	15258	7593.6	10330	5778	7153	4330.8
	1.42843	20536	15942	20394	10496.4	15695	7470	10318	5858.4	7073	4447.2
	1.42809	20455	15565.2	20531	10441.2	16045	7388.4	10624	5800.8	7402	4476
	1.42775	20059	15364.8	20941	10681.2	15097	7633.2	10855	6128.4	7523	4381.2
	1.42741	20135	15433.2	20813	10368	14579	7471.2	11111	6339.6	7320	4495.2
	1.42707	19642	15558	20186	10405.2	14974	7674	10857	6278.4	7388	4531.2
	1.42673	19394	15507.6	20266	9992.4	14786	7615.2	10799	6333.6	7223	4459.2
	1.42639	18852	15678	19859	10221.6	14658	7420.8	10791	6020.4	7400	4560
	1.42605	19304	15540	19891	10296	14606	7407.6	10881	5875.2	7198	4532.4
	1.42571	18734	15312	19352	9985.2	14767	7639.2	10718	5985.6	7285	4596
	1.42538	18637	15018	19222	9788.4	14863	7522.8	10564	6046.8	6815	4551.6
	1.42504	18639	14864.4	19254	10134	14702	7365.6	10400	5959.2	7027	4461.6
	1.4247	17777	14588.4	19189	9830.4	14309	7141.2	9991	5893.2	7118	4570.8
	1.42436	17455	13972.8	18452	9690	14083	6763.2	9859	5746.8	7283	4766.4
	1.42403	17198	13642.8	18109	9380.4	13575	6556.8	9805	5643.6	7173	4657.2
	1.42369	16606	13726.8	17860	9520.8	12960	6820.8	9820	5715.6	6886	4567.2
	1.42335	16819	13107.6	17362	9435.6	12449	6831.6	9605	5656.8	6812	4347.6
	1.42302	16154	12990	17300	8950.8	12658	6463.2	9351	5707.2	7039	4215.6
	1.42268	15533	12588	16711	9202.8	11712	6246	9319	5401.2	6738	4240.8
	1.42234	14897	12312	16040	8827.2	11397	6494.4	9382	5505.6	7171	4269.6
	1.42201	14725	12219.6	16119	8403.6	11355	6102	9088	5378.4	6563	4408.8
	1.42167	14198	11713.2	15584	8391.6	11417	6286.8	9055	5188.8	6650	4180.8
	1.42133	13989	11816.4	14900	8284.8	11212	6054	8954	5096.4	6489	4291.2
	1.421	13742	11380.8	14356	8144.4	10579	5785.2	8816	5065.2	6306	4167.6
	1.42066	13279	11122.8	14590	7926	10684	5676	8382	4770	6380	4186.8
	1.42033	12949	10750.8	14143	7488	10113	5287.2	8189	4704	6414	4221.6
	1.41999	12310	10509.6	13020	7512	9988	5362.8	7813	4772.4	5698	4252.8
	1.41966	12131	10165.2	12557	7077.6	9857	5104.8	7596	4546.8	5651	4026
	1.41932	11935	9978	11886	7036.8	9379	5127.6	7430	4388.4	5791	3908.4
	1.41899	11310	9464.4	12118	6934.8	9035	4821.6	7235	4279.2	5661	3702
	1.41865	11213	9458.4	11608	7113.6	8881	4796.4	7188	4300.8	5473	3838.8
	1.41832	11107	9088.8	11280	6796.8	8387	4518	7026	4136.4	5441	3518.4
	1.41798	10490	8569.2	10908	6648	8162	4482	6806	4035.6	5131	3542.4
	1.41765	10397	8473.2	10720	6176.4	7939	4269.6	6642	3980.4	5143	3352.8
	1.41731	9785	8364	9975	6121.2	7646	4375.2	6335	3999.6	5021	3438
	1.41698	9361	8077.2	9892	5883.6	7128	4058.4	6102	3830.4	4819	3250.8
	1.41665	9400	7834.8	9318	5896.8	6910	3920.4	5880	3754.8	4664	3204
	1.41631	9186	7831.2	8777	5702.4	6856	3990	5747	3561.6	4670	3202.8
	1.41598	9107	7626	8883	5515.2	6505	3931.2	5506	3410.4	4578	3013.2
	1.41565	8808	7413.6	8550	5282.4	6439	3957.6	5413	3315.6	4430	2912.4
	1.41531	8365	7387.2	8420	5205.6	6344	3730.8	5174	3313.2	4368	2841.6
	1.41498	8322	7407.6	8008	5092.8	6203	3502.8	5205	3090	4150	2820
	1.41465	7961	7078.8	7824	4888.8	5699	3571.2	4987	3037.2	3970	2739.6
	1.41432	7599	6820.8	7588	4762.8	5805	3364.8	4663	3010.8	3753	2637.6
	1.41398	7468	6452.4	7455	4713.6	5385	3278.4	4532	2830.8	3915	2574
	1.41365	7334	6160.8	7054	4489.2	5226	3062.4	4398	2629.2	3486	2508
	1.41332	6911	5708.4	6690	4221.6	4807	3034.8	4157	2694	3457	2412
	1.41299	6775	5937.6	6573	4342.8	4934	2964	4043	2634	3456	2335.2
	1.41265	6754	5742	6496	4184.4	4809	2697.6	3879	2425.2	3286	2229.6
	1.41232	6504	5611.2	6219	4084.8	4661	2773.2	3933	2407.2	3244	2178
	1.41199	6101	5298	5893	4050	4308	2614.8	3657	2457.6	3165	2120.4
	1.41166	5925	5167.2	5877	3966	4123	2515.2	3512	2300.4	3005	2088
	1.41133	5659	5067.6	5702	3835.2	4060	2614.8	3525	2377.2	2804	1881.6
	1.411	5608	4803.6	5546	3613.2	3920	2491.2	3402	2239.2	2757	1783.2
	1.41067	5340	4800	5284	3633.6	3672	2275.2	3243	2182.8	2689	1873.2
	1.41034	5222	4406.4	5030	3408	3701	2295.6	3071	2077.2	2566	1791.6
	1.41001	5123	4564.8	4860	3366	3631	2187.6	3018	1958.4	2523	1735.2
	1.40968	4772	4332	4550	3052.8	3384	2158.8	2915	1924.8	2504	1689.6
	1.40935	4817	4215.6	4432	3106.8	3359	2085.6	2836	1778.4	2409	1690.8
	1.40902	4495	4114.8	4476	3220.8	3255	2119.2	2814	1869.6	2258	1592.4
	1.40869	4561	3930	4295	3159.6	3065	2064	2722	1818	2172	1525.2
	1.40836	4433	3777.6	3987	2820	3028	1968	2534	1675.2	2075	1423.2
	1.40803	4353	3780	3914	2738.4	2953	1981.2	2608	1675.2	2099	1429.2
	1.4077	4106	3514.8	3796	2796	2839	1821.6	2315	1648.8	1947	1449.6
	1.40737	4055	3379.2	3849	2707.2	2837	1808.4	2244	1586.4	1919	1443.6
	1.40704	3917	3388.8	3661	2632.8	2748	1854	2310	1447.2	1791	1417.2
	1.40671	3806	3170.4	3582	2512.8	2607	1701.6	2267	1497.6	1810	1215.6
	1.40638	3641	3115.2	3491	2476.8	2507	1774.8	2153	1498.8	1698	1245.6
	1.40606	3614	2944.8	3434	2394	2484	1653.6	2152	1460.4	1656	1198.8
	1.40573	3383	2950.8	3290	2262	2260	1546.8	2086	1378.8	1586	1186.8
	1.4054	3252	2860.8	3141	2329.2	2273	1580.4	2052	1316.4	1641	1054.8
	1.40507	3281	2716.8	3015	2305.2	2174	1546.8	1841	1268.4	1471	978
	1.40474	3106	2856	2928	2160	2216	1456.8	1799	1210.8	1477	1068
	1.40442	2992	2814	2860	2113.2	2127	1500	1836	1315.2	1507	946.8
	1.40409	2966	2676	2705	1945.2	2146	1405.2	1697	1207.2	1387	1014
	1.40376	2978	2487.6	2748	2006.4	2001	1393.2	1685	1136.4	1365	982.8
	1.40343	2812	2550	2650	1995.6	1986	1414.8	1600	1112.4	1310	976.8
	1.40311	2642	2449.2	2507	1875.6	1869	1311.6	1635	1008	1159	841.2
	1.40278	2657	2233.2	2461	1879.2	1887	1264.8	1539	1021.2	1231	872.4
	1.40245	2676	2250	2386	1756.8	1821	1244.4	1506	1020	1267	849.6
	1.40213	2438	2120.4	2356	1784.4	1707	1215.6	1427	1015.2	1236	802.8
	1.4018	2414	2190	2487	1716	1728	1162.8	1378	1042.8	1199	840
	1.40147	2334	2047.2	2237	1660.8	1745	1228.8	1418	968.4	1132	769.2
	1.40115	2284	1963.2	2234	1600.8	1667	1042.8	1310	1000.8	1109	729.6
	1.40082	2130	1962	2156	1610.4	1558	1102.8	1309	925.2	1094	806.4
	1.4005	2118	1831.2	1995	1471.2	1514	1160.4	1235	902.4	1042	723.6
	1.40017	2013	1814.4	2017	1484.4	1524	1057.2	1254	873.6	972	727.2
	1.39985	2036	1760.4	1994	1500	1396	1021.2	1158	1010.4	976	700.8
	1.39952	1944	1652.4	1955	1399.2	1375	1070.4	1189	829.2	976	619.2
	1.3992	1903	1657.2	1898	1383.6	1385	1009.2	1150	783.6	867	670.8
	1.39887	1836	1592.4	1710	1309.2	1330	958.8	1092	796.8	971	684
	1.39855	1750	1623.6	1769	1423.2	1266	858	1062	738	875	638.4
	1.39822	1824	1495.2	1729	1228.8	1206	967.2	1108	781.2	902	637.2
	1.3979	1765	1470	1650	1284	1315	841.2	966	699.6	743	560.4
	1.39757	1591	1455.6	1641	1214.4	1258	864	1009	766.8	786	543.6
	1.39725	1672	1369.2	1536	1226.4	1170	842.4	922	728.4	751	602.4
	1.39693	1724	1420.8	1482	1165.2	1173	882	945	706.8	725	613.2
	1.3966	1640	1345.2	1509	1147.2	1173	837.6	974	627.6	739	541.2
	1.39628	1496	1296	1434	1213.2	1153	858	882	664.8	713	603.6
	1.39595	1500	1327.2	1356	1068	1001	874.8	919	634.8	708	532.8
	1.39563	1422	1204.8	1398	1066.8	1081	718.8	863	660	707	538.8
	1.39531	1468	1236	1362	1087.2	1028	814.8	838	642	670	506.4
	1.39498	1411	1124.4	1338	978	971	741.6	847	602.4	609	488.4
	1.39466	1267	1162.8	1256	902.4	941	788.4	828	598.8	677	498
	1.39434	1306	1084.8	1279	979.2	1004	684	728	571.2	664	465.6
	1.39402	1269	1070.4	1251	861.6	931	753.6	817	588	610	450
	1.39369	1230	1116	1114	901.2	835	656.4	763	555.6	602	490.8
	1.39337	1126	1042.8	1118	897.6	856	684	714	529.2	571	490.8
	1.39305	1153	928.8	1078	883.2	873	687.6	724	524.4	580	441.6
	1.39273	1050	962.4	1089	975.6	801	736.8	713	522	555	392.4
	1.39241	1095	1014	1079	842.4	866	678	699	520.8	536	458.4
	1.39209	1049	871.2	1021	844.8	818	583.2	604	555.6	512	421.2
	1.39176	1103	890.4	959	798	837	640.8	668	470.4	553	423.6
	1.39144	1102	892.8	992	774	821	597.6	631	513.6	538	376.8
	1.39112	1079	856.8	1012	849.6	772	562.8	599	481.2	483	412.8
	1.3908	1011	814.8	956	762	824	553.2	598	532.8	507	366
	1.39048	907	799.2	967	762	713	525.6	577	415.2	424	366
	1.39016	1019	705.6	961	692.4	676	572.4	606	396	470	356.4
	1.38984	875	758.4	916	714	640	530.4	571	472.8	475	336
	1.38952	947	735.6	860	702	739	541.2	566	447.6	465	370.8
	1.3892	837	733.2	829	676.8	700	516	569	445.2	492	380.4
	1.38888	854	702	910	579.6	712	552	546	433.2	457	327.6
	1.38856	825	706.8	894	626.4	674	513.6	535	394.8	394	342
	1.38824	801	789.6	782	708	691	528	510	428.4	460	298.8
	1.38792	835	721.2	831	644.4	693	517.2	549	390	440	325.2
	1.3876	808	692.4	760	627.6	644	440.4	552	452.4	387	351.6
	1.38728	771	687.6	755	573.6	673	511.2	525	418.8	417	352.8
	1.38696	744	669.6	736	627.6	598	459.6	503	362.4	401	336
	1.38664	740	633.6	701	613.2	590	465.6	453	393.6	376	322.8
	1.38632	765	604.8	759	566.4	541	463.2	496	374.4	378	298.8
	1.38601	738	592.8	768	620.4	637	423.6	526	352.8	327	248.4
	1.38569	684	636	725	558	600	408	431	363.6	439	282
	1.38537	711	543.6	698	532.8	543	362.4	443	315.6	368	284.4
	1.38505	668	576	684	559.2	540	453.6	476	352.8	375	326.4
	1.38473	578	600	692	556.8	564	452.4	432	373.2	348	261.6
	1.38442	617	542.4	680	502.8	565	433.2	469	368.4	340	267.6
	1.3841	585	516	713	492	514	421.2	428	306	381	265.2
	1.38378	615	537.6	666	576	574	427.2	409	340.8	353	298.8
	1.38346	607	549.6	652	502.8	488	367.2	436	313.2	356	241.2
	1.38315	654	482.4	604	494.4	501	416.4	441	315.6	373	271.2
	1.38283	561	514.8	629	460.8	549	370.8	394	279.6	321	267.6
	1.38251	571	494.4	662	472.8	527	442.8	411	336	356	247.2
	1.3822	593	472.8	624	481.2	492	388.8	370	297.6	324	274.8
	1.38188	581	451.2	606	453.6	505	370.8	424	314.4	319	248.4
	1.38156	550	476.4	572	505.2	521	338.4	403	325.2	331	205.2
	1.38125	563	474	556	450	483	364.8	393	333.6	289	222
	1.38093	532	470.4	553	489.6	468	313.2	414	296.4	281	205.2
	1.38061	527	450	546	457.2	455	388.8	345	306	280	205.2
	1.3803	451	423.6	559	424.8	443	316.8	382	319.2	273	212.4
	1.37998	486	427.2	629	429.6	494	358.8	365	300	289	206.4
	1.37967	457	444	554	349.2	466	319.2	386	248.4	297	206.4
	1.37935	534	418.8	585	402	407	344.4	386	246	257	216
	1.37904	505	385.2	525	440.4	416	301.2	358	290.4	294	205.2
	1.37872	524	421.2	520	415.2	404	340.8	374	314.4	278	219.6
	1.37841	438	364.8	527	433.2	422	314.4	332	306	254	184.8
	1.37809	424	373.2	511	384	432	302.4	334	295.2	259	189.6
	1.37778	453	384	498	343.2	420	330	314	288	268	180
	1.37746	458	364.8	505	405.6	401	332.4	321	250.8	253	189.6
	1.37715	488	366	426	387.6	328	295.2	332	253.2	236	193.2
	1.37684	431	358.8	466	357.6	409	304.8	321	241.2	219	195.6
	1.37652	444	364.8	489	354	365	316.8	304	213.6	263	193.2
	1.37621	443	307.2	467	320.4	425	243.6	305	264	241	222
	1.37589	419	333.6	448	386.4	384	229.2	311	246	220	170.4
	1.37558	357	286.8	406	313.2	334	283.2	315	207.6	201	178.8
	1.37527	392	268.8	438	302.4	379	272.4	324	212.4	219	188.4
	1.37495	351	309.6	417	288	350	252	282	232.8	270	164.4
	1.37464	317	308.4	400	308.4	347	246	238	228	209	150
	1.37433	363	298.8	393	318	322	249.6	272	230.4	241	192
	1.37402	378	330	394	268.8	303	301.2	257	193.2	214	153.6
	1.3737	340	262.8	390	322.8	292	241.2	262	176.4	236	148.8
	1.37339	362	244.8	353	328.8	303	246	284	208.8	226	174
	1.37308	295	229.2	344	277.2	307	226.8	254	188.4	221	169.2
	1.37277	312	290.4	363	276	305	204	268	211.2	208	164.4
	1.37245	300	260.4	380	246	288	225.6	233	229.2	202	156
	1.37214	318	248.4	343	265.2	296	248.4	284	187.2	217	141.6
	1.37183	306	271.2	374	244.8	264	207.6	270	198	199	169.2
	1.37152	292	279.6	348	264	293	201.6	219	211.2	189	134.4
	1.37121	287	220.8	329	261.6	235	186	251	188.4	193	146.4
	1.3709	290	284.4	322	258	279	200.4	228	163.2	175	126
	1.37059	250	267.6	304	216	252	216	279	183.6	191	199.2
	1.37027	275	222	329	201.6	231	169.2	215	172.8	157	151.2
	1.36996	306	228	318	230.4	231	198	222	156	169	139.2
	1.36965	270	208.8	306	246	199	213.6	196	140.4	158	158.4
	1.36934	263	211.2	296	195.6	261	184.8	186	151.2	175	142.8
	1.36903	253	192	304	219.6	207	164.4	210	150	148	145.2
	1.36872	236	230.4	251	198	226	187.2	233	148.8	173	132
	1.36841	236	212.4	297	199.2	234	164.4	186	186	159	123.6
	1.3681	232	190.8	217	175.2	219	186	207	148.8	134	109.2
	1.36779	253	189.6	285	164.4	205	152.4	223	154.8	120	109.2
	1.36748	264	147.6	245	224.4	213	126	186	162	158	128.4
	1.36717	224	200.4	236	211.2	228	159.6	161	183.6	119	116.4
	1.36686	204	193.2	226	184.8	206	134.4	197	160.8	168	130.8
	1.36656	200	199.2	231	206.4	181	121.2	151	139.2	134	116.4
	1.36625	200	184.8	210	186	195	166.8	145	102	126	115.2
	1.36594	213	178.8	222	188.4	202	152.4	191	130.8	138	103.2
	1.36563	201	148.8	216	163.2	194	136.8	147	146.4	136	124.8
	1.36532	190	176.4	219	172.8	190	147.6	187	148.8	136	99.6
	1.36501	176	156	180	175.2	172	141.6	162	109.2	132	111.6
	1.3647	171	177.6	227	160.8	192	133.2	151	112.8	134	100.8
	1.3644	172	121.2	198	144	176	128.4	160	104.4	103	99.6
	1.36409	183	142.8	225	126	165	130.8	159	106.8	91	67.2
	1.36378	167	156	186	165.6	192	99.6	153	138	130	118.8
	1.36347	170	117.6	199	159.6	179	121.2	117	109.2	115	94.8
	1.36316	155	134.4	196	152.4	147	94.8	140	127.2	116	85.2
	1.36286	166	145.2	174	152.4	150	136.8	155	124.8	93	103.2
	1.36255	165	127.2	199	128.4	149	116.4	162	100.8	99	92.4
	1.36224	155	111.6	149	146.4	151	114	160	98.4	91	87.6
	1.36194	118	146.4	184	121.2	129	88.8	147	100.8	97	91.2
	1.36163	137	126	193	126	144	98.4	127	92.4	123	96
	1.36132	137	112.8	160	144	125	105.6	106	117.6	92	62.4
	1.36102	133	121.2	141	138	136	108	124	76.8	116	90
	1.36071	140	109.2	152	117.6	130	129.6	139	98.4	118	85.2
	1.3604	124	85.2	146	103.2	135	115.2	102	102	95	85.2
	1.3601	109	126	144	116.4	134	94.8	119	122.4	82	68.4
	1.35979	129	103.2	115	117.6	116	93.6	130	78	97	85.2
	1.35949	129	109.2	162	98.4	105	84	116	90	109	82.8
	1.35918	114	94.8	119	118.8	113	76.8	116	80.4	98	64.8
	1.35888	103	97.2	123	88.8	139	80.4	119	88.8	95	84
	1.35857	100	92.4	98	99.6	117	86.4	100	68.4	75	58.8
	1.35827	104	99.6	135	85.2	131	82.8	122	114	68	76.8
	1.35796	101	103.2	114	110.4	106	84	84	84	77	79.2
	1.35766	94	81.6	106	102	117	111.6	105	84	77	82.8
	1.35735	107	81.6	126	99.6	117	94.8	127	74.4	54	87.6
	1.35705	81	66	113	87.6	99	69.6	103	91.2	59	69.6
[truncated: 381 more columns]
